# Supplementary material for: Comparative Transcriptome Analysis of Gonads for the Identification of Sex-Related Genes in Giant Freshwater Prawns (Macrobrachium Rosenbergii) Using RNA Sequencing
Source: Genes (Basel). 2019 Dec 11;10(12):1035. doi: 10.3390/genes10121035 (PMC6947849; doi:10.3390/genes10121035)
Supplement: Supplementary file 1 [file genes-10-01035-s001.zip]

Archive with 11 entries (7 files):
- Supplymentary files/
- Supplymentary files/Supplymentary files/
- Supplymentary files/Supplymentary files/Table S1.xlsx
- Supplymentary files/Supplymentary files/Table S2.xlsx
- Supplymentary files/Supplymentary files/Table S3.xlsx
- Supplymentary files/Supplymentary files/Table S4.xlsx
- Supplymentary files/__MACOSX/
- Supplymentary files/__MACOSX/Supplymentary files/
- Supplymentary files/__MACOSX/Supplymentary files/._Table S1.xlsx
- Supplymentary files/__MACOSX/Supplymentary files/._Table S2.xlsx
- Supplymentary files/__MACOSX/Supplymentary files/._Table S3.xlsx
