# Supplementary material for: Comparative Transcriptome Analysis of Gonads for the Identification of Sex-Related Genes in Giant Freshwater Prawns (Macrobrachium Rosenbergii) Using RNA Sequencing
Source: Genes (Basel). 2019 Dec 11;10(12):1035. doi: 10.3390/genes10121035 (PMC6947849; doi:10.3390/genes10121035)
Supplement: Supplementary file 1 [file genes-10-01035-s001.zip › Supplymentary files/Supplymentary files/Table S1.xlsx]

## Sheet: Sheet1
Table S1 Growth performance of the 27 samples among the three groups
Sample ID	Body weight	Body length
ZW1	8.76	6.2
ZW2	10.26	6.3
ZW3	9.9	6.6
ZW4	8.93	6.2
ZW5	9.43	6.1
ZW6	9.98	6.3
ZW7	9.85	6.6
ZW8	9.65	6.3
ZW9	9.76	6.2
WW1	9.53	7.7
WW2	9.7	7.5
WW3	9.18	7.5
WW4	9.96	7.8
WW5	9.37	7.5
WW6	9.63	7.8
WW7	9.63	7.6
WW8	9.59	7.5
WW9	10.27	7.7
ZZ1	13.23	7
ZZ2	13.03	7.1
ZZ3	12.94	6.9
ZZ4	13.09	6.9
ZZ5	12.7	6.9
ZZ6	13.16	7
ZZ7	12.5	7
ZZ8	13.7	7.2
ZZ9	13.43	7.2
