# Supplementary material for: Comparative Transcriptome Analysis of Gonads for the Identification of Sex-Related Genes in Giant Freshwater Prawns (Macrobrachium Rosenbergii) Using RNA Sequencing
Source: Genes (Basel). 2019 Dec 11;10(12):1035. doi: 10.3390/genes10121035 (PMC6947849; doi:10.3390/genes10121035)
Supplement: Supplementary file 1 [file genes-10-01035-s001.zip › Supplymentary files/Supplymentary files/Table S2.xlsx]

## Sheet: 工作表1
Table S2 Primers of the ten DEGS used for qRT-PCR
Gene	Forward Primer (5'-3')	Reverse Primer (5'-3')	PCR products (bp)	Annealing temperature (℃)
ubiquitin carboxyl-terminal hydrolase 46	GAGGGAAAGGAAGTCGGTGG	GGCCCCTATCTCCTTCTCCA	128	60
slow-type skeletal muscle actin 4	CAACTGGGACGACATGGAGAA	CATAGCAGGGGTGTTGAAGGT	166	60
neuronal-specific septin-3	GAGGAAGGTCATGGGAAGGC	AGGAGCTGCTTTGCCTGTAG	199	60
transcription factor SOX-10-like	CGCCCACTTGTGACAGTTTG	AAACACTTAACCAACGCCGC	155	60
tubulin alpha-1 chain-like	TCCTGTACCGTGGTGATGTTG	GGAACAATGGTAGGTGGCTGA	142	60
Heat shock 70 kDa protein 1A..1B	TTGCCTTCCCGAACTCACTC	GGATCAACTGCTAGGGTCCA	167	60
Heat shock protein 10	GTAGCTGAGAGGTGAAGGGC	CTCTCCGGCTTCAACCAGTT	146	60
heat shock protein 27	CCTCTCCACCACCCTGAGTA	GCAGCGCGATAGGTAATTAGC	151	60
male reproductive-related protein B	CTAAGCGCTGGGACCTATGG	TGGTTCTTTGCAGCGTCTCT	198	60
male reproductive-related serum amyloid A	CGTTGCTGTGGTGGTTCTTG	AGCGCGGACCATATCTCTTG	109	60
18S	GGTAGTGACGAAAAATAACAAT	CCCACCCCAGTCCGGAACTGA	200	60
