# Supplementary material for: Comparative Transcriptome Analysis of Gonads for the Identification of Sex-Related Genes in Giant Freshwater Prawns (Macrobrachium Rosenbergii) Using RNA Sequencing
Source: Genes (Basel). 2019 Dec 11;10(12):1035. doi: 10.3390/genes10121035 (PMC6947849; doi:10.3390/genes10121035)
Supplement: Supplementary file 1 [file genes-10-01035-s001.zip › Supplymentary files/Supplymentary files/Table S3.xlsx]

## Sheet: 工作表1
Table S3 KEGG pathway analysis of 9390 unigenes
#	Pathway	All genes with pathway annotation (9390)	Pathway ID
1	Apoptosis	32	ko04210
2	Cell cycle	94	ko04110
3	Oocyte meiosis	95	ko04114
4	p53 signaling pathway	35	ko04115
5	Regulation of actin cytoskeleton	179	ko04810
6	Adherens junction	109	ko04520
7	Focal adhesion	176	ko04510
8	Gap junction	93	ko04540
9	Signaling pathways regulating pluripotency of stem cells	118	ko04550
10	Tight junction	128	ko04530
11	Endocytosis	188	ko04144
12	Lysosome	239	ko04142
13	Peroxisome	102	ko04146
14	Phagosome	220	ko04145
15	Regulation of autophagy	21	ko04140
16	ABC transporters	33	ko02010
17	AMPK signaling pathway	85	ko04152
18	Calcium signaling pathway	130	ko04020
19	ErbB signaling pathway	37	ko04012
20	FoxO signaling pathway	86	ko04068
21	HIF-1 signaling pathway	110	ko04066
22	Hedgehog signaling pathway	33	ko04340
23	Hippo signaling pathway	128	ko04390
24	Hippo signaling pathway -fly	97	ko04391
25	Jak-STAT signaling pathway	52	ko04630
26	MAPK signaling pathway	134	ko04010
27	MAPK signaling pathway - fly	15	ko04013
28	NF-kappa B signaling pathway	30	ko04064
29	Notch signaling pathway	31	ko04330
30	PI3K-Akt signaling pathway	182	ko04151
31	Phosphatidylinositol signaling system	63	ko04070
32	Rap1 signaling pathway	185	ko04015
33	Ras signaling pathway	135	ko04014
34	Sphingolipid signaling pathway	82	ko04071
35	TGF-beta signaling pathway	39	ko04350
36	TNF signaling pathway	37	ko04668
37	VEGF signaling pathway	33	ko04370
38	Wnt signaling pathway	81	ko04310
39	cAMP signaling pathway	146	ko04024
40	cGMP - PKG signaling pathway	143	ko04022
41	mTOR signaling pathway	36	ko04150
42	Cell adhesion molecules (CAMs)	51	ko04514
43	Cytokine-cytokine receptor interaction	40	ko04060
44	ECM-receptor interaction	58	ko04512
45	Neuroactive ligand-receptor interaction	109	ko04080
46	Proteasome	49	ko03050
47	Protein export	24	ko03060
48	Protein processing in endoplasmic reticulum	177	ko04141
49	RNA degradation	66	ko03018
50	SNARE interactions in vesicular transport	26	ko04130
51	Sulfur relay system	4	ko04122
52	Ubiquitin mediated proteolysis	105	ko04120
53	Base excision repair	31	ko03410
54	DNA replication	39	ko03030
55	Fanconi anemia pathway	41	ko03460
56	Homologous recombination	21	ko03440
57	Mismatch repair	24	ko03430
58	Non-homologous end-joining	10	ko03450
59	Nucleotide excision repair	43	ko03420
60	Basal transcription factors	28	ko03022
61	RNA polymerase	25	ko03020
62	Spliceosome	140	ko03040
63	Aminoacyl-tRNA biosynthesis	39	ko00970
64	RNA transport	146	ko03013
65	Ribosome	387	ko03010
66	Ribosome biogenesis in eukaryotes	67	ko03008
67	mRNA surveillance pathway	71	ko03015
68	Alanine, aspartate and glutamate metabolism	46	ko00250
69	Arginine and proline metabolism	65	ko00330
70	Arginine biosynthesis	41	ko00220
71	Cysteine and methionine metabolism	44	ko00270
72	Glycine, serine and threonine metabolism	61	ko00260
73	Histidine metabolism	21	ko00340
74	Lysine biosynthesis	9	ko00300
75	Lysine degradation	54	ko00310
76	Phenylalanine metabolism	21	ko00360
77	Phenylalanine, tyrosine and tryptophan biosynthesis	9	ko00400
78	Tryptophan metabolism	44	ko00380
79	Tyrosine metabolism	33	ko00350
80	Valine, leucine and isoleucine biosynthesis	4	ko00290
81	Valine, leucine and isoleucine degradation	60	ko00280
82	Butirosin and neomycin biosynthesis	3	ko00524
83	Caffeine metabolism	12	ko00232
84	Monobactam biosynthesis	4	ko00261
85	Amino sugar and nucleotide sugar metabolism	99	ko00520
86	Ascorbate and aldarate metabolism	29	ko00053
87	Butanoate metabolism	33	ko00650
88	C5-Branched dibasic acid metabolism	1	ko00660
89	Citrate cycle (TCA cycle)	41	ko00020
90	Fructose and mannose metabolism	53	ko00051
91	Galactose metabolism	32	ko00052
92	Glycolysis / Gluconeogenesis	82	ko00010
93	Glyoxylate and dicarboxylate metabolism	46	ko00630
94	Inositol phosphate metabolism	40	ko00562
95	Pentose and glucuronate interconversions	50	ko00040
96	Pentose phosphate pathway	31	ko00030
97	Propanoate metabolism	27	ko00640
98	Pyruvate metabolism	48	ko00620
99	Starch and sucrose metabolism	62	ko00500
100	Nitrogen metabolism	26	ko00910
101	Oxidative phosphorylation	190	ko00190
102	Sulfur metabolism	9	ko00920
103	Glycosaminoglycan biosynthesis - chondroitin sulfate / dermatan sulfate	20	ko00532
104	Glycosaminoglycan biosynthesis - heparan sulfate / heparin	16	ko00534
105	Glycosaminoglycan biosynthesis - keratan sulfate	7	ko00533
106	Glycosaminoglycan degradation	56	ko00531
107	Glycosphingolipid biosynthesis - ganglio series	24	ko00604
108	Glycosphingolipid biosynthesis - globo series	26	ko00603
109	Glycosphingolipid biosynthesis - lacto and neolacto series	33	ko00601
110	Glycosylphosphatidylinositol(GPI)-anchor biosynthesis	21	ko00563
111	Mucin type O-glycan biosynthesis	21	ko00512
112	N-Glycan biosynthesis	41	ko00510
113	Other glycan degradation	46	ko00511
114	Other types of O-glycan biosynthesis	29	ko00514
115	Arachidonic acid metabolism	45	ko00590
116	Biosynthesis of unsaturated fatty acids	23	ko01040
117	Ether lipid metabolism	33	ko00565
118	Fatty acid biosynthesis	17	ko00061
119	Fatty acid degradation	67	ko00071
120	Fatty acid elongation	26	ko00062
121	Glycerolipid metabolism	58	ko00561
122	Glycerophospholipid metabolism	78	ko00564
123	Linoleic acid metabolism	20	ko00591
124	Primary bile acid biosynthesis	7	ko00120
125	Sphingolipid metabolism	43	ko00600
126	Steroid biosynthesis	19	ko00100
127	Steroid hormone biosynthesis	41	ko00140
128	Synthesis and degradation of ketone bodies	20	ko00072
129	alpha-Linolenic acid metabolism	16	ko00592
130	Biotin metabolism	2	ko00780
131	Folate biosynthesis	27	ko00790
132	Lipoic acid metabolism	4	ko00785
133	Nicotinate and nicotinamide metabolism	25	ko00760
134	One carbon pool by folate	18	ko00670
135	Pantothenate and CoA biosynthesis	18	ko00770
136	Porphyrin and chlorophyll metabolism	38	ko00860
137	Retinol metabolism	58	ko00830
138	Riboflavin metabolism	4	ko00740
139	Thiamine metabolism	4	ko00730
140	Ubiquinone and other terpenoid-quinone biosynthesis	13	ko00130
141	Vitamin B6 metabolism	3	ko00750
142	Cyanoamino acid metabolism	9	ko00460
143	D-Glutamine and D-glutamate metabolism	6	ko00471
144	Glutathione metabolism	72	ko00480
145	Selenocompound metabolism	14	ko00450
146	Taurine and hypotaurine metabolism	13	ko00430
147	beta-Alanine metabolism	29	ko00410
148	Insect hormone biosynthesis	8	ko00981
149	Terpenoid backbone biosynthesis	21	ko00900
150	Purine metabolism	148	ko00230
151	Pyrimidine metabolism	85	ko00240
152	2-Oxocarboxylic acid metabolism	22	ko01210
153	Biosynthesis of amino acids	110	ko01230
154	Carbon metabolism	143	ko01200
155	Degradation of aromatic compounds	11	ko01220
156	Fatty acid metabolism	59	ko01212
157	Drug metabolism - cytochrome P450	53	ko00982
158	Drug metabolism - other enzymes	60	ko00983
159	Metabolism of xenobiotics by cytochrome P450	61	ko00980
160	Adrenergic signaling in cardiomyocytes	116	ko04261
161	Cardiac muscle contraction	109	ko04260
162	Vascular smooth muscle contraction	105	ko04270
163	Axon guidance	74	ko04360
164	Dorso-ventral axis formation	39	ko04320
165	Osteoclast differentiation	67	ko04380
166	Bile secretion	73	ko04976
167	Carbohydrate digestion and absorption	31	ko04973
168	Fat digestion and absorption	40	ko04975
169	Gastric acid secretion	96	ko04971
170	Mineral absorption	52	ko04978
171	Pancreatic secretion	99	ko04972
172	Protein digestion and absorption	63	ko04974
173	Salivary secretion	88	ko04970
174	Vitamin digestion and absorption	45	ko04977
175	Adipocytokine signaling pathway	41	ko04920
176	Estrogen signaling pathway	102	ko04915
177	Glucagon signaling pathway	86	ko04922
178	GnRH signaling pathway	75	ko04912
179	Insulin secretion	62	ko04911
180	Insulin signaling pathway	104	ko04910
181	Melanogenesis	77	ko04916
182	Ovarian Steroidogenesis	38	ko04913
183	Oxytocin signaling pathway	148	ko04921
184	PPAR signaling pathway	75	ko03320
185	Progesterone-mediated oocyte maturation	77	ko04914
186	Prolactin signaling pathway	33	ko04917
187	Regulation of lipolysis in adipocyte	44	ko04923
188	Renin secretion	67	ko04924
189	Renin-angiotensin system	37	ko04614
190	Thyroid hormone signaling pathway	129	ko04919
191	Thyroid hormone synthesis	71	ko04918
192	Circadian entrainment	77	ko04713
193	Circadian rhythm	14	ko04710
194	Circadian rhythm - fly	7	ko04711
195	Aldosterone-regulated sodium reabsorption	23	ko04960
196	Collecting duct acid secretion	28	ko04966
197	Endocrine and other factor-regulated calcium reabsorption	38	ko04961
198	Proximal tubule bicarbonate reclamation	30	ko04964
199	Vasopressin-regulated water reabsorption	37	ko04962
200	Antigen processing and presentation	112	ko04612
201	B cell receptor signaling pathway	40	ko04662
202	Chemokine signaling pathway	95	ko04062
203	Complement and coagulation cascades	87	ko04610
204	Cytosolic DNA-sensing pathway	21	ko04623
205	Fc epsilon RI signaling pathway	35	ko04664
206	Fc gamma R-mediated phagocytosis	62	ko04666
207	Hematopoietic cell lineage	36	ko04640
208	Intestinal immune network for IgA production	18	ko04672
209	Leukocyte transendothelial migration	107	ko04670
210	NOD-like receptor signaling pathway	35	ko04621
211	Natural killer cell mediated cytotoxicity	56	ko04650
212	Platelet activation	117	ko04611
213	RIG-I-like receptor signaling pathway	20	ko04622
214	T cell receptor signaling pathway	45	ko04660
215	Toll-like receptor signaling pathway	37	ko04620
216	Cholinergic synapse	61	ko04725
217	Dopaminergic synapse	102	ko04728
218	GABAergic synapse	66	ko04727
219	Glutamatergic synapse	87	ko04724
220	Long-term depression	42	ko04730
221	Long-term potentiation	55	ko04720
222	Neurotrophin signaling pathway	87	ko04722
223	Retrograde endocannabinoid signaling	51	ko04723
224	Serotonergic synapse	73	ko04726
225	Synaptic vesicle cycle	59	ko04721
226	Inflammatory mediator regulation of TRP channels	66	ko04750
227	Olfactory transduction	40	ko04740
228	Phototransduction	29	ko04744
229	Phototransduction - fly	69	ko04745
230	Taste transduction	19	ko04742
