# Supplementary material for: Comparative Transcriptome Analysis of Gonads for the Identification of Sex-Related Genes in Giant Freshwater Prawns (Macrobrachium Rosenbergii) Using RNA Sequencing
Source: Genes (Basel). 2019 Dec 11;10(12):1035. doi: 10.3390/genes10121035 (PMC6947849; doi:10.3390/genes10121035)
Supplement: Supplementary file 1 [file genes-10-01035-s001.zip › Supplymentary files/Supplymentary files/Table S4.xlsx]

## Sheet: ZW vs ZZ
Table S4 DEGs idenfied among the three groups
Cluster_ID	NR ID	NR Evalue	NR Description	log2FC(ZW/ZZ)	q value
Cluster-37372.34924	AEC22817.1	1.2e-100	hypothetical protein [Macrobrachium nipponense]	9.6579	0
Cluster-37372.34953	XP_011673469.1	1.7e-53	PREDICTED: fibrillin-1 [Strongylocentrotus purpuratus]	11.722	3.85e-292
Cluster-37372.35057	--	--	--	9.5244	1.2219e-281
Cluster-37372.35722	--	--	--	8.4527	6.8262e-237
Cluster-37372.34722	XP_012650863.1	5e-15	H-type lectin domain protein [Tetrahymena thermophila SB210]	11.896	6.18e-225
Cluster-37372.34721	--	--	--	9.9348	1.6844e-220
Cluster-37372.34491	XP_021930754.1	6.1e-109	peroxidase-like isoform X2 [Zootermopsis nevadensis]	8.8222	5.8251e-220
Cluster-37372.35390	--	--	--	8.9292	5.0827e-218
Cluster-37372.34900	ACU31810.1	0	alpha2 macroglobulin isoform 2 [Fenneropenaeus chinensis]	9.2317	7.2273e-218
Cluster-37372.34943	XP_023333131.1	2.7e-63	clavesin-1-like [Eurytemora affinis]	12.878	7.2273e-218
Cluster-37372.35499	--	--	--	10.703	3.1538e-216
Cluster-37372.34640	--	--	--	12.873	1.672e-212
Cluster-37372.34877	--	--	--	9.8474	3.434e-212
Cluster-37372.33466	AJA06113.1	3.8e-152	cytochrome P450 CYP302a1 [Portunus trituberculatus]	8.7218	1.2801e-209
Cluster-37372.34712	--	--	--	10.818	1.7978e-209
Cluster-37372.35003	AEC22817.1	1.5e-30	hypothetical protein [Macrobrachium nipponense]	8.3405	1.8694e-198
Cluster-37372.35597	--	--	--	11.085	4.6214e-198
Cluster-37372.33041	EMD49452.1	1.6e-08	Hypothetical protein EHI5A_140080 [Entamoeba histolytica KU27]	10.865	1.2875e-197
Cluster-37372.35162	--	--	--	10.862	4.9306e-194
Cluster-37372.34913	--	--	--	13.939	1.8847e-193
Cluster-37372.34889	XP_018014451.1	2.6e-69	PREDICTED: annexin A7-like [Hyalella azteca]	11.312	2.4752e-187
Cluster-37372.35405	--	--	--	10.444	3.0432e-184
Cluster-37372.34582	XP_018012507.1	2.5e-26	PREDICTED: waprin-Phi1-like isoform X1 [Hyalella azteca]	8.8188	6.1542e-183
Cluster-37372.34664	ELT99607.1	1.5e-24	hypothetical protein CAPTEDRAFT_167148 [Capitella teleta]	11.668	1.3212e-182
Cluster-37372.34478	--	--	--	6.6797	2.5434e-181
Cluster-37372.39271	--	--	--	8.0336	2.5434e-181
Cluster-37372.35644	XP_018011240.1	2.3e-137	PREDICTED: carotenoid isomerooxygenase-like [Hyalella azteca]	5.2971	3.6931e-178
Cluster-37372.34596	AFI61881.1	9.3e-49	serine proteinase-like protein [Macrobrachium nipponense]	7.4715	4.9965e-178
Cluster-37372.34869	AHC55308.1	4.4e-28	inhibitor of apoptosis protein [Palaemon carinicauda]	7.557	5.9101e-178
Cluster-37372.34996	--	--	--	10.791	7.185e-174
Cluster-37372.35061	--	--	--	10.078	4.0336e-172
Cluster-37372.33589	--	--	--	8.0685	5.5937e-172
Cluster-37372.35119	--	--	--	7.6443	1.3034e-171
Cluster-37372.34815	KOF72516.1	7.9e-06	hypothetical protein OCBIM_22039362mg [Octopus bimaculoides]	9.0322	4.7225e-166
Cluster-37372.34412	XP_013066469.1	1.4e-18	PREDICTED: serine-aspartate repeat-containing protein C-like [Biomphalaria glabrata]	9.2606	2.2056e-165
Cluster-37372.27906	ABW81469.1	1.7e-59	tetraspanins-like protein CD63 [Fenneropenaeus chinensis]	8.2237	3.0942e-165
Cluster-37372.33280	--	--	--	9.8699	2.3355e-164
Cluster-37372.35738	--	--	--	11.812	2.4083e-163
Cluster-37372.34584	--	--	--	11.73	3.6654e-163
Cluster-37372.34748	--	--	--	10.855	1.6102e-161
Cluster-37372.35024	AFI61881.1	2.1e-63	serine proteinase-like protein [Macrobrachium nipponense]	7.0614	4.272e-161
Cluster-37372.35295	KCV68763.1	1.1e-29	hypothetical protein H696_05051 [Fonticula alba]	11.02	2.6081e-155
Cluster-37372.33262	--	--	--	11.409	1.8854e-154
Cluster-37372.35138	--	--	--	10.277	1.9434e-153
Cluster-37372.35018	--	--	--	11.848	4.1745e-142
Cluster-37372.34814	--	--	--	10.13	1.3091e-141
Cluster-37372.33257	--	--	--	10.06	1.1719e-140
Cluster-37372.33798	--	--	--	6.9163	3.1401e-140
Cluster-37372.38770	--	--	--	8.0718	2.9706e-139
Cluster-37372.34984	--	--	--	13.108	4.4254e-139
Cluster-37372.31383	--	--	--	6.4632	1.2251e-136
Cluster-37372.34828	--	--	--	11.894	1.4116e-135
Cluster-37372.34852	OWF46910.1	5.3e-09	hypothetical protein KP79_PYT26209 [Mizuhopecten yessoensis]	9.3063	1.9229e-135
Cluster-37372.34605	--	--	--	13.15	3.7191e-135
Cluster-37372.35193	XP_021940070.1	4.9e-53	uncharacterized protein LOC110839841 [Zootermopsis nevadensis]	11.304	1.2222e-134
Cluster-37372.34620	--	--	--	11.711	2.6819e-134
Cluster-37372.35219	--	--	--	8.1802	6.9853e-134
Cluster-37372.35111	--	--	--	7.3113	1.3252e-133
Cluster-37372.33891	--	--	--	9.5016	6.6224e-133
Cluster-37372.34633	--	--	--	16.363	7.7299e-133
Cluster-37372.33291	--	--	--	11.56	2.8457e-132
Cluster-37372.38179	--	--	--	5.8871	4.8872e-132
Cluster-37372.35172	--	--	--	12.303	5.645e-132
Cluster-37372.34839	--	--	--	11.327	1.1608e-131
Cluster-37372.35344	APA05127.1	0	polephole-like protein [Litopenaeus vannamei]	4.312	5.9097e-131
Cluster-37372.36027	--	--	--	6.5025	6.7776e-129
Cluster-37372.34413	KZS06865.1	2.1e-74	Synaptic vesicle membrane protein VAT-1 [Daphnia magna]	5.3839	1.1624e-128
Cluster-37372.34719	--	--	--	9.9433	1.1624e-128
Cluster-37372.35038	--	--	--	7.9927	1.6053e-128
Cluster-37372.35271	XP_018019403.1	2.8e-54	PREDICTED: beta-hexosaminidase subunit beta-like isoform X1 [Hyalella azteca]	6.4617	2.1894e-128
Cluster-37372.36825	PSN30531.1	1.7e-50	hypothetical protein C0J52_25590 [Blattella germanica]	7.0067	3.0728e-128
Cluster-37372.34263	--	--	--	11.071	2.3379e-127
Cluster-37372.37937	--	--	--	5.4283	4.6365e-126
Cluster-37372.38984	--	--	--	11.169	9.1263e-126
Cluster-37372.34639	--	--	--	12.66	5.9488e-125
Cluster-37372.39060	--	--	--	10.843	9.5983e-125
Cluster-37372.31051	--	--	--	9.7739	1.1893e-124
Cluster-37372.34776	--	--	--	12.286	3.3291e-124
Cluster-37372.31648	--	--	--	4.9036	1.8212e-122
Cluster-37372.34993	ASC55667.1	4e-08	hypothetical protein, partial [Procambarus clarkii]	14.707	7.9333e-122
Cluster-37372.34265	--	--	--	12.576	2.3325e-121
Cluster-37372.34955	--	--	--	8.9768	2.3458e-119
Cluster-37372.35055	--	--	--	10.781	1.9495e-117
Cluster-37372.34797	--	--	--	9.3378	5.1946e-117
Cluster-37372.35795	--	--	--	12.608	7.3426e-117
Cluster-37372.33712	--	--	--	8.0698	1.5802e-115
Cluster-37372.38901	--	--	--	7.1939	1.8201e-114
Cluster-37372.44148	--	--	--	8.2729	2.0368e-114
Cluster-37372.39109	--	--	--	9.4862	2.1184e-114
Cluster-37372.34340	--	--	--	9.8079	2.3853e-114
Cluster-37372.34872	ASC55667.1	4.5e-18	hypothetical protein, partial [Procambarus clarkii]	16.467	3.3978e-114
Cluster-37372.34890	--	--	--	14.366	3.3978e-114
Cluster-37372.34586	AEC22817.1	1.3e-203	hypothetical protein [Macrobrachium nipponense]	7.5855	7.4995e-113
Cluster-37372.36197	CAJ07774.1	4.6e-10	conserved hypothetical protein [Leishmania major strain Friedlin]	4.7306	3.2744e-112
Cluster-37372.33578	--	--	--	12.099	1.3416e-111
Cluster-37372.34256	ASC55678.1	3.8e-72	putative trypsin serine protease, partial [Procambarus clarkii]	9.7827	1.4942e-110
Cluster-37372.33170	--	--	--	6.8641	2.0083e-110
Cluster-37372.35037	XP_018026450.1	1.6e-24	PREDICTED: uncharacterized protein LOC108681885 [Hyalella azteca]	6.8965	2.607e-109
Cluster-37372.34404	--	--	--	13.367	2.6589e-108
Cluster-37372.30888	XP_021946930.1	2e-06	carbonic anhydrase 2-like [Folsomia candida]	8.5827	3.0095e-108
Cluster-37372.34762	--	--	--	5.8255	4.5569e-108
Cluster-37372.36175	XP_018019979.1	3.8e-152	PREDICTED: alanine--glyoxylate aminotransferase 2, mitochondrial-like [Hyalella azteca]	7.2842	7.0839e-108
Cluster-37372.34213	XP_006813780.1	1.3e-06	PREDICTED: uncharacterized protein LOC102807129, partial [Saccoglossus kowalevskii]	7.7765	3.4023e-107
Cluster-37372.30336	--	--	--	8.5334	1.5739e-106
Cluster-37372.34680	--	--	--	12.67	7.8061e-104
Cluster-37372.34891	--	--	--	11.968	9.8295e-104
Cluster-37372.32903	--	--	--	6.0059	6.2441e-102
Cluster-37372.33889	CBZ12681.1	2.2e-06	proteophosphoglycan ppg4 [Leishmania major strain Friedlin]	5.3819	1.681e-99
Cluster-37372.35983	--	--	--	10.536	3.2237e-99
Cluster-37372.38594	--	--	--	5.4233	3.7546e-99
Cluster-37372.37670	XP_018007737.1	1.9e-81	PREDICTED: uncharacterized protein LOC108665492 [Hyalella azteca]	4.7799	3.1782e-98
Cluster-37372.36107	EFA09866.2	2.1e-216	Protein MTO1 homolog, mitochondrial-like Protein [Tribolium castaneum]	5.604	1.3966e-97
Cluster-37372.33278	--	--	--	10.679	1.5763e-97
Cluster-37372.35117	PAA75491.1	2.2e-10	hypothetical protein BOX15_Mlig000138g1 [Macrostomum lignano]	8.8432	1.7616e-97
Cluster-37372.38588	BAD91056.1	0	Cj-cadherin [Caridina multidentata]	4.7192	4.5011e-96
Cluster-37372.38782	--	--	--	8.0944	1.0568e-95
Cluster-37372.29452	--	--	--	6.2158	1.4249e-95
Cluster-37372.35505	XP_011148338.1	3.7e-37	PREDICTED: jmjC domain-containing histone demethylation protein 1 [Harpegnathos saltator]	7.1321	1.7779e-95
Cluster-37372.33119	XP_023215085.1	3.2e-94	nuclear migration protein nudC-like [Centruroides sculpturatus]	4.8739	1.9844e-95
Cluster-37372.32162	XP_018027131.1	5.8e-147	PREDICTED: sterol O-acyltransferase 1-like [Hyalella azteca]	5.1437	2.2979e-95
Cluster-37372.34655	--	--	--	9.489	1.3432e-94
Cluster-37372.32738	--	--	--	5.7006	1.3948e-93
Cluster-37372.29175	--	--	--	7.7218	1.478e-92
Cluster-37372.34406	XP_002587777.1	5.4e-12	hypothetical protein BRAFLDRAFT_228584 [Branchiostoma floridae]	8.9856	1.8195e-92
Cluster-37372.28559	--	--	--	5.4119	1.9343e-92
Cluster-37372.34691	--	--	--	6.8408	5.4138e-92
Cluster-37372.37050	--	--	--	11.454	6.1511e-92
Cluster-37372.41878	--	--	--	5.0395	9.1459e-92
Cluster-37372.35071	--	--	--	14.271	1.4667e-91
Cluster-37372.30988	XP_014280810.1	6.8e-80	iodotyrosine deiodinase 1 [Halyomorpha halys]	5.8073	2.2674e-91
Cluster-37372.19955	--	--	--	7.5232	4.8601e-91
Cluster-37372.35859	--	--	--	14.179	8.2979e-91
Cluster-37372.34710	XP_015770366.1	9.6e-08	PREDICTED: RNA-directed DNA polymerase from mobile element jockey-like [Acropora digitifera]	8.0356	8.4231e-91
Cluster-37372.35904	--	--	--	9.7104	1.0825e-90
Cluster-37372.32146	--	--	--	5.9867	2.5322e-90
Cluster-37372.33876	--	--	--	10.526	5.0558e-90
Cluster-37372.33383	--	--	--	9.1081	5.7201e-90
Cluster-37372.34916	--	--	--	13.819	9.6731e-90
Cluster-37372.35811	--	--	--	14.706	3.336e-89
Cluster-37372.41087	--	--	--	5.0398	4.1687e-89
Cluster-37372.34954	--	--	--	12.113	6.5909e-88
Cluster-37372.42815	XP_021919975.1	2.2e-87	DNA-directed RNA polymerase III subunit RPC5-like [Zootermopsis nevadensis]	4.1617	9.4848e-88
Cluster-37372.50072	--	--	--	9.3817	1.0654e-87
Cluster-37372.34255	CRK86365.1	4.3e-18	CLUMA_CG000054, isoform A [Clunio marinus]	7.1738	1.0783e-87
Cluster-37372.45386	--	--	--	6.7882	5.3071e-87
Cluster-37372.34349	ELU18514.1	3.3e-07	hypothetical protein CAPTEDRAFT_219840 [Capitella teleta]	4.264	5.9672e-87
Cluster-37372.32851	--	--	--	12.767	1.1712e-86
Cluster-37372.34490	--	--	--	9.7501	1.9954e-86
Cluster-37372.34973	--	--	--	7.9631	2.5798e-86
Cluster-37372.34730	--	--	--	12.507	3.5652e-86
Cluster-37372.34741	--	--	--	11.894	3.8562e-86
Cluster-37372.35911	--	--	--	7.2608	4.4091e-86
Cluster-37372.35304	--	--	--	6.1121	4.8415e-86
Cluster-37372.37756	XP_018024821.1	2.4e-68	PREDICTED: cell wall protein PRY3-like [Hyalella azteca]	8.4606	5.177e-86
Cluster-37372.36814	--	--	--	10.693	1.0042e-85
Cluster-37372.34203	--	--	--	9.8719	1.5193e-84
Cluster-37372.34411	XP_018016395.1	6.1e-20	PREDICTED: uncharacterized protein LOC108673120 [Hyalella azteca]	9.1262	1.6393e-84
Cluster-37372.33872	--	--	--	4.3116	4.7616e-84
Cluster-37372.35458	ACO13022.1	5.7e-108	Periodic tryptophan protein 1 homolog [Lepeophtheirus salmonis]	3.9295	6.9474e-84
Cluster-37372.38720	--	--	--	10.535	7.7936e-84
Cluster-37372.34669	--	--	--	13.253	1.5454e-83
Cluster-37372.35796	PRD29586.1	7.7e-24	Tspear [Nephila clavipes]	4.7509	2.9469e-83
Cluster-37372.34675	--	--	--	9.8872	1.4362e-82
Cluster-37372.36422	PIK52039.1	4.1e-229	hypothetical protein BSL78_11052 [Apostichopus japonicus]	6.3484	1.6533e-82
Cluster-37372.33370	--	--	--	9.6946	2.161e-82
Cluster-37372.37743	--	--	--	7.5714	2.3194e-82
Cluster-37372.34362	--	--	--	11.717	7.2729e-82
Cluster-37372.45330	--	--	--	7.4043	2.4411e-81
Cluster-37372.33254	--	--	--	9.8185	5.9481e-81
Cluster-37372.28184	--	--	--	7.3439	9.032e-81
Cluster-37372.36635	--	--	--	10.888	2.3849e-80
Cluster-37372.36289	--	--	--	8.2009	2.8049e-80
Cluster-37372.34512	XP_018019971.1	7.9e-83	PREDICTED: uncharacterized protein LOC108676407 [Hyalella azteca]	7.2244	8.2653e-80
Cluster-37372.21332	--	--	--	5.3161	1.1204e-79
Cluster-37372.34845	--	--	--	8.6948	1.6779e-79
Cluster-37372.24710	XP_018023535.1	1.9e-08	PREDICTED: sporulation-specific protein 15-like, partial [Hyalella azteca]	7.4534	1.8368e-79
Cluster-37372.34736	--	--	--	11.873	2.4614e-79
Cluster-37372.30744	--	--	--	9.3156	3.295e-79
Cluster-37372.31886	AFV46145.1	4.4e-48	glycosyl-phosphatidylinositol-linked carbonic anhydrase [Portunus trituberculatus]	8.0903	3.5396e-79
Cluster-37372.34253	XP_018015376.1	1.5e-13	PREDICTED: uncharacterized protein LOC108672246 [Hyalella azteca]	11.339	7.2265e-79
Cluster-37372.35462	--	--	--	14.023	7.9745e-79
Cluster-37372.35725	--	--	--	7.4966	7.0626e-78
Cluster-37372.40529	--	--	--	10.03	8.8026e-78
Cluster-37372.36366	XP_019923334.1	1.2e-214	PREDICTED: uncharacterized protein LOC105329630 [Crassostrea gigas]	5.0268	1.131e-77
Cluster-37372.29786	XP_018026336.1	5.4e-29	PREDICTED: pre-rRNA-processing protein TSR2 homolog [Hyalella azteca]	4.2505	2.5266e-77
Cluster-37372.30861	--	--	--	7.5474	4.067e-77
Cluster-37372.23115	XP_023341608.1	1.4e-43	uncharacterized protein LOC111711467 [Eurytemora affinis]	4.6579	4.2159e-77
Cluster-37372.27276	--	--	--	8.9484	9.5497e-77
Cluster-37372.30603	--	--	--	7.5635	1.1859e-76
Cluster-37372.35125	--	--	--	6.5444	1.1945e-76
Cluster-37372.26467	ESO82516.1	3.7e-07	hypothetical protein LOTGIDRAFT_148473, partial [Lottia gigantea]	8.5171	4.1545e-76
Cluster-37372.31739	XP_019615155.1	2.2e-73	PREDICTED: peroxisomal sarcosine oxidase-like isoform X1 [Branchiostoma belcheri]	4.4975	8.049e-76
Cluster-37372.39772	XP_018006876.1	1.2e-07	PREDICTED: putative pterin-4-alpha-carbinolamine dehydratase [Hyalella azteca]	4.2145	1.3622e-75
Cluster-37372.39150	--	--	--	9.7161	2.5359e-75
Cluster-37372.35272	--	--	--	7.8147	4.0474e-75
Cluster-37372.34268	--	--	--	11.063	4.0762e-75
Cluster-37372.35646	XP_023712447.1	3e-303	meiosis regulator and mRNA stability factor 1 isoform X2 [Cryptotermes secundus]	5.5732	1.0383e-74
Cluster-37372.47450	XP_013778951.1	1.5e-66	lipoma HMGIC fusion partner-like 3 protein [Limulus polyphemus]	5.7254	1.8745e-74
Cluster-37372.34737	--	--	--	12.682	3.1436e-74
Cluster-37372.39473	--	--	--	5.4083	4.6922e-74
Cluster-37372.26803	--	--	--	4.0106	5.0402e-74
Cluster-37372.33587	XP_023338688.1	1.4e-25	uncharacterized protein LOC111709292 [Eurytemora affinis]	7.6936	7.5062e-74
Cluster-37372.34758	XP_022328400.1	1.2e-158	multifunctional protein ADE2-like [Crassostrea virginica]	4.7959	1.292e-73
Cluster-37372.44938	--	--	--	9.2239	1.292e-73
Cluster-37372.33057	ADJ94951.2	2.2e-150	voltage-dependent anion-selective channel [Eriocheir sinensis]	3.2295	2.1942e-73
Cluster-37372.37041	--	--	--	4.6907	2.5635e-73
Cluster-37372.39075	XP_018006603.1	2.2e-21	PREDICTED: uncharacterized protein LOC108664518 [Hyalella azteca]	4.3215	2.8804e-73
Cluster-37372.36629	--	--	--	11.592	3.8021e-73
Cluster-37372.37113	KXJ06669.1	1.9e-186	Retrovirus-related Pol polyprotein from transposon 17.6 [Exaiptasia pallida]	7.681	6.1106e-73
Cluster-37372.30701	XP_018020392.1	3e-58	PREDICTED: epoxide hydrolase 4-like [Hyalella azteca]	8.7608	9.9927e-73
Cluster-37372.32601	PSN40030.1	5.4e-256	T-complex protein 1 subunit epsilon [Blattella germanica]	3.1942	1.9489e-72
Cluster-37372.34342	XP_006622812.1	6.3e-188	PREDICTED: ATPase family AAA domain-containing protein 3-like isoform X2 [Apis dorsata]	3.6866	5.3287e-72
Cluster-37372.25466	--	--	--	6.2924	9.2276e-72
Cluster-37372.29070	--	--	--	5.6516	1.1143e-71
Cluster-37372.34765	--	--	--	11.307	1.1856e-71
Cluster-37372.39065	--	--	--	6.9502	1.3026e-71
Cluster-37372.35170	--	--	--	14.911	2.6318e-71
Cluster-37372.34939	XP_012553483.1	1.5e-38	PREDICTED: uncharacterized protein LOC101236068 [Hydra vulgaris]	4.4615	2.755e-71
Cluster-37372.34933	XP_021351457.1	1.3e-25	uncharacterized protein LOC110449138, partial [Mizuhopecten yessoensis]	9.2895	1.5336e-70
Cluster-37372.56904	--	--	--	7.6441	1.6263e-70
Cluster-37372.34754	--	--	--	10.259	2.1467e-70
Cluster-37372.37555	--	--	--	9.2376	4.7902e-70
Cluster-37372.34498	--	--	--	5.105	7.7341e-70
Cluster-37372.37338	PNF41239.1	2.8e-56	Methylosome protein 50 [Cryptotermes secundus]	3.8453	2.0537e-69
Cluster-37372.29625	--	--	--	4.7369	2.1268e-69
Cluster-37372.34731	--	--	--	12.245	5.8928e-69
Cluster-37372.36114	--	--	--	8.1173	6.1546e-69
Cluster-37372.26009	--	--	--	5.3074	1.1796e-68
Cluster-37372.34687	--	--	--	14.732	1.2676e-68
Cluster-37372.34599	--	--	--	14.617	1.638e-68
Cluster-37372.55729	--	--	--	7.1168	1.7713e-68
Cluster-37372.33308	--	--	--	7.8871	1.8456e-68
Cluster-37372.43459	--	--	--	4.9516	2.5311e-68
Cluster-37372.32893	XP_018024588.1	0	PREDICTED: protein O-mannosyltransferase 1-like [Hyalella azteca]	4.3618	2.8264e-68
Cluster-37372.31399	--	--	--	8.7077	3.1015e-68
Cluster-37372.36808	XP_018008732.1	6.9e-41	PREDICTED: uncharacterized protein LOC108666379 [Hyalella azteca]	5.5008	3.2026e-68
Cluster-37372.35075	KYN00361.1	3.6e-158	Protein neuralized, partial [Cyphomyrmex costatus]	4.2979	8.573e-68
Cluster-37372.39333	--	--	--	8.1251	9.0519e-68
Cluster-37372.40191	--	--	--	5.491	1.0312e-67
Cluster-37372.35237	XP_018020528.1	2.2e-138	PREDICTED: girdin-like, partial [Hyalella azteca]	3.9601	1.6925e-67
Cluster-37372.36247	XP_018023336.1	5.4e-10	PREDICTED: uncharacterized protein LOC108679253 [Hyalella azteca]	5.3362	2.3257e-67
Cluster-37372.27987	--	--	--	10.715	2.7353e-67
Cluster-37372.35196	--	--	--	7.7277	4.1211e-67
Cluster-37372.33808	XP_018018658.1	1.2e-09	PREDICTED: uncharacterized protein LOC108675177 [Hyalella azteca]	11.48	5.4514e-67
Cluster-37372.46266	--	--	--	5.7146	1.3008e-66
Cluster-37372.34800	XP_018015284.1	4.8e-11	PREDICTED: sialidase-like isoform X3 [Hyalella azteca]	6.9007	1.3454e-66
Cluster-37372.35275	XP_023223569.1	1.2e-100	phospholipid scramblase 2-like isoform X1 [Centruroides sculpturatus]	2.8791	1.5302e-66
Cluster-37372.44147	--	--	--	7.2802	3.4619e-66
Cluster-37372.37250	--	--	--	9.8304	3.4632e-66
Cluster-37372.27960	--	--	--	7.1439	5.7432e-66
Cluster-37372.37742	--	--	--	12.914	8.9538e-66
Cluster-37372.33874	--	--	--	12.914	9.5691e-66
Cluster-37372.33588	--	--	--	3.7491	2.2309e-65
Cluster-37372.25994	--	--	--	4.7514	2.4262e-65
Cluster-37372.35542	XP_013407752.1	2e-28	tetratricopeptide repeat protein 9C [Lingula anatina]	4.2348	2.7101e-65
Cluster-37372.36842	KYQ57069.1	2.3e-50	Serine proteinase stubble [Trachymyrmex zeteki]	5.0297	6.4749e-65
Cluster-37372.19799	--	--	--	5.8669	6.5632e-65
Cluster-37372.34906	--	--	--	16.281	1.939e-64
Cluster-37372.41197	--	--	--	5.4259	1.9596e-64
Cluster-37372.34587	ODM97306.1	1.8e-63	Mitochondrial thiamine pyrophosphate carrier [Orchesella cincta]	4.2456	3.814e-64
Cluster-37372.39112	--	--	--	8.6747	3.9855e-64
Cluster-37372.34823	--	--	--	8.4787	4.9384e-64
Cluster-37372.35195	--	--	--	5.4985	5.5328e-64
Cluster-37372.38906	XP_022082906.1	1.9e-207	uncharacterized protein LOC110975082 [Acanthaster planci]	6.2833	7.9541e-64
Cluster-37372.33783	CRK89896.1	3.4e-73	CLUMA_CG003628, isoform A [Clunio marinus]	3.7914	1.3471e-63
Cluster-37372.36581	ELR15897.1	7.5e-06	IgA-specific serine endopeptidase [Acanthamoeba castellanii str. Neff]	13.035	1.5942e-63
Cluster-37372.39067	--	--	--	10.78	3.0632e-63
Cluster-37372.34477	BAH28836.1	4.1e-234	elongation factor 1-alpha [Marsupenaeus japonicus]	5.7027	3.5503e-63
Cluster-37372.34660	--	--	--	18.631	3.9194e-63
Cluster-37372.33823	PNF30597.1	1e-138	Core histone macro-H2A.1 [Cryptotermes secundus]	3.4429	5.0878e-63
Cluster-37372.34558	--	--	--	16.169	6.7715e-63
Cluster-37372.45652	--	--	--	6.4387	7.9825e-63
Cluster-37372.34301	XP_023227365.1	9.3e-09	uncharacterized protein LOC111627916 [Centruroides sculpturatus]	9.6068	9.4254e-63
Cluster-37372.31064	--	--	--	5.5298	1.1094e-62
Cluster-37372.22158	--	--	--	7.1813	1.6817e-62
Cluster-37372.34280	--	--	--	12.863	1.8072e-62
Cluster-37372.36391	--	--	--	8.4817	3.3575e-62
Cluster-37372.35470	XP_018015360.1	3.1e-83	PREDICTED: protein RER1-like isoform X2 [Hyalella azteca]	3.4438	4.1601e-62
Cluster-37372.41723	--	--	--	5.5472	1.1596e-61
Cluster-37372.32623	--	--	--	11.952	1.317e-61
Cluster-37372.33441	XP_022823462.1	1.5e-80	malignant T-cell-amplified sequence 1 homolog [Spodoptera litura]	3.6439	1.3839e-61
Cluster-37372.40982	--	--	--	7.9638	1.7275e-61
Cluster-37372.45498	--	--	--	6.8312	2.1872e-61
Cluster-37372.51082	--	--	--	9.4664	2.3724e-61
Cluster-37372.37082	XP_008180607.1	3.1e-117	PREDICTED: zinc finger protein 62 homolog [Acyrthosiphon pisum]	3.6448	2.9309e-61
Cluster-37372.36451	--	--	--	11.611	3.0364e-61
Cluster-37372.32303	--	--	--	8.8004	5.7223e-61
Cluster-37372.20444	XP_021918795.1	1.6e-49	transcription factor SOX-10-like [Zootermopsis nevadensis]	6.4783	6.0211e-61
Cluster-37372.40125	--	--	--	12.655	6.5708e-61
Cluster-37372.29768	--	--	--	7.2552	7.5474e-61
Cluster-37372.33575	XP_018027270.1	8.2e-47	PREDICTED: E3 ubiquitin-protein ligase RNF220-like [Hyalella azteca]	5.1923	1.3094e-60
Cluster-37372.34204	--	--	--	13.859	1.3094e-60
Cluster-37372.36030	--	--	--	9.9957	1.415e-60
Cluster-37372.36248	--	--	--	4.9278	1.5985e-60
Cluster-37372.35475	--	--	--	3.6864	1.9593e-60
Cluster-37372.34409	--	--	--	15.891	2.0145e-60
Cluster-37372.34540	XP_023715108.1	3.8e-43	BRCA2-interacting transcriptional repressor EMSY isoform X1 [Cryptotermes secundus]	3.7802	2.4565e-60
Cluster-37372.33829	AET34920.1	2.7e-292	caspase 3C [Macrobrachium rosenbergii]	3.931	2.559e-60
Cluster-37372.41599	AOR07228.1	0	potassium voltage-gated channel subfamily H member 2, partial [Homarus americanus]	3.5489	3.8489e-60
Cluster-37372.18976	--	--	--	7.0646	4.8155e-60
Cluster-37372.34206	XP_018014429.1	4.3e-62	PREDICTED: mitochondrial import inner membrane translocase subunit Tim23-like [Hyalella azteca]	3.4184	5.0303e-60
Cluster-37372.34847	--	--	--	15.943	5.9582e-60
Cluster-37372.29416	--	--	--	4.6331	1.0713e-59
Cluster-37372.29714	--	--	--	12.505	1.2433e-59
Cluster-37372.33311	--	--	--	8.5434	1.2957e-59
Cluster-37372.36445	--	--	--	4.1655	1.3288e-59
Cluster-37372.37784	--	--	--	7.9349	2.0702e-59
Cluster-37372.50210	--	--	--	8.7237	2.1131e-59
Cluster-37372.34824	--	--	--	8.4495	3.1868e-59
Cluster-37372.32536	KZS06184.1	7.4e-115	Ras association domain-containing protein [Daphnia magna]	3.8363	3.6356e-59
Cluster-37372.45467	--	--	--	4.0578	3.9734e-59
Cluster-37372.35651	XP_018024403.1	2.6e-47	PREDICTED: LDLR chaperone boca-like [Hyalella azteca]	4.3119	4.063e-59
Cluster-37372.35188	XP_011695705.1	1.1e-91	PREDICTED: serine protease nudel isoform X2 [Wasmannia auropunctata]	5.8053	4.314e-59
Cluster-37372.29652	--	--	--	7.8713	7.1679e-59
Cluster-37372.46719	EDO50036.1	1.4e-06	predicted protein [Nematostella vectensis]	8.0618	7.1679e-59
Cluster-37372.29296	--	--	--	4.8299	7.4424e-59
Cluster-37372.39585	--	--	--	8.2837	7.4424e-59
Cluster-37372.43988	--	--	--	8.2507	7.6618e-59
Cluster-37372.33868	--	--	--	11.254	7.8995e-59
Cluster-37372.34690	--	--	--	10.531	1.8147e-58
Cluster-37372.27699	--	--	--	6.8237	3.1744e-58
Cluster-37372.34784	AAB48830.1	6.1e-10	cleavage stage histone H1 [Psammechinus miliaris]	5.4037	3.5237e-58
Cluster-37372.33941	--	--	--	7.8634	4.3169e-58
Cluster-37372.35984	--	--	--	9.4302	5.0337e-58
Cluster-37372.29027	--	--	--	4.0706	6.4006e-58
Cluster-37372.37594	XP_018015467.1	1.6e-130	PREDICTED: uncharacterized protein LOC108672335, partial [Hyalella azteca]	5.9161	1.0598e-57
Cluster-37372.32906	XP_018016847.1	9.2e-131	PREDICTED: lysophosphatidylcholine acyltransferase-like [Hyalella azteca]	4.1781	1.3797e-57
Cluster-37372.34504	XP_018025629.1	1.2e-72	PREDICTED: neural-cadherin-like [Hyalella azteca]	4.8217	1.3982e-57
Cluster-37372.28631	--	--	--	3.3053	2.7044e-57
Cluster-37372.31062	--	--	--	4.943	2.991e-57
Cluster-37372.23694	BBC28099.1	0	xanthine dehydrogenase [Marsupenaeus japonicus]	4.5277	4.1785e-57
Cluster-37372.34092	--	--	--	4.5428	4.5682e-57
Cluster-37372.45321	XP_022200712.1	1.9e-118	uncharacterized protein LOC111057583 [Nilaparvata lugens]	6.0124	5.3372e-57
Cluster-37372.32740	XP_018009768.1	1.3e-99	PREDICTED: alpha-tocopherol transfer protein-like [Hyalella azteca]	6.8022	6.6853e-57
Cluster-37372.35539	--	--	--	13.538	8.0888e-57
Cluster-37372.34497	--	--	--	12.241	9.1625e-57
Cluster-37372.35174	--	--	--	17.916	1.1336e-56
Cluster-37372.23321	XP_002587642.1	2.2e-114	hypothetical protein BRAFLDRAFT_231666 [Branchiostoma floridae]	5.7606	1.1643e-56
Cluster-37372.33481	--	--	--	3.5052	1.1777e-56
Cluster-37372.40805	XP_021004064.1	1.2e-25	uncharacterized protein LOC107454613 [Parasteatoda tepidariorum]	3.3294	1.2888e-56
Cluster-37372.39608	--	--	--	7.3293	1.4988e-56
Cluster-37372.40898	--	--	--	6.9792	1.5687e-56
Cluster-37372.28589	KZS14353.1	3.9e-67	Coiled-coil domain-containing protein 25 [Daphnia magna]	3.1282	1.5808e-56
Cluster-37372.31817	--	--	--	8.6056	2.0724e-56
Cluster-37372.34529	AEC22817.1	1.1e-68	hypothetical protein [Macrobrachium nipponense]	10.065	2.4065e-56
Cluster-37372.43753	--	--	--	7.0095	2.6094e-56
Cluster-37372.33252	--	--	--	6.5334	7.279e-56
Cluster-37372.44022	XP_018018365.1	2.3e-37	PREDICTED: protein Star-like [Hyalella azteca]	6.2424	1.4429e-55
Cluster-37372.22799	XP_018027699.1	2.2e-60	PREDICTED: uncharacterized protein LOC108682944 [Hyalella azteca]	4.0461	3.627e-55
Cluster-37372.34656	--	--	--	17.622	4.7458e-55
Cluster-37372.33479	--	--	--	15.315	5.4355e-55
Cluster-37372.24184	--	--	--	6.8927	5.4618e-55
Cluster-37372.35493	XP_018016786.1	2.1e-64	PREDICTED: mucin-5AC-like [Hyalella azteca]	5.4241	8.0277e-55
Cluster-37372.9653	CEF34378.1	1.5e-57	Variant Ionotropic Glutamate Receptor [Coenobita clypeatus]	5.2805	1.1859e-54
Cluster-37372.37044	--	--	--	7.0866	1.5459e-54
Cluster-37372.23979	--	--	--	9.2012	1.9081e-54
Cluster-37372.18229	XP_018026692.1	5.1e-76	PREDICTED: uncharacterized protein LOC108682092 [Hyalella azteca]	7.0317	2.1908e-54
Cluster-37372.33965	XP_018027249.1	1e-134	PREDICTED: protein-cysteine N-palmitoyltransferase HHAT-like [Hyalella azteca]	3.4227	2.3879e-54
Cluster-37372.40874	--	--	--	5.7201	2.5061e-54
Cluster-37372.33975	--	--	--	10.589	2.8728e-54
Cluster-37372.43349	XP_018026450.1	2.7e-20	PREDICTED: uncharacterized protein LOC108681885 [Hyalella azteca]	6.3713	2.9844e-54
Cluster-37372.41621	--	--	--	7.2348	3.7676e-54
Cluster-37372.29730	--	--	--	11.79	4.0228e-54
Cluster-37372.46072	--	--	--	8.7269	5.5436e-54
Cluster-37372.36388	--	--	--	11.792	6.1588e-54
Cluster-37372.37609	XP_022129976.1	2.3e-74	transcription initiation factor IIE subunit beta [Pieris rapae]	3.3996	6.3252e-54
Cluster-37372.34994	--	--	--	15.16	7.2463e-54
Cluster-37372.33417	ABG01780.1	5.3e-49	putative accessory gland protein, partial [Gryllus firmus]	3.9949	7.2656e-54
Cluster-37372.11531	--	--	--	4.3178	7.8447e-54
Cluster-37372.45602	XP_018023776.1	2.5e-191	PREDICTED: innexin inx1-like isoform X1 [Hyalella azteca]	4.9449	9.6965e-54
Cluster-37372.49550	--	--	--	6.8544	1.015e-53
Cluster-37372.29023	--	--	--	4.543	1.674e-53
Cluster-37372.31778	--	--	--	6.1704	2.0819e-53
Cluster-37372.30416	--	--	--	7.4943	2.9498e-53
Cluster-37372.26465	--	--	--	5.3111	3.6008e-53
Cluster-37372.31192	--	--	--	9.7954	3.9589e-53
Cluster-37372.26300	XP_023723206.1	6.7e-256	furin-like protease 1 isoform X1 [Cryptotermes secundus]	3.5094	4.7826e-53
Cluster-37372.32922	--	--	--	15.085	4.9283e-53
Cluster-37372.44721	XP_018021158.1	1.9e-235	PREDICTED: netrin receptor UNC5C-like, partial [Hyalella azteca]	4.6713	6.1207e-53
Cluster-37372.27646	KZC07191.1	2.8e-44	INO80 complex subunit B, partial [Dufourea novaeangliae]	3.2097	7.1185e-53
Cluster-37372.33066	KZS21337.1	2.9e-124	Uridine phosphorylase 1 [Daphnia magna]	4.8344	8.7344e-53
Cluster-37372.38513	--	--	--	7.5009	1.0005e-52
Cluster-37372.36836	XP_021937959.1	1.5e-112	FAS-associated factor 1 [Zootermopsis nevadensis]	2.7544	1.1868e-52
Cluster-37372.15839	SPJ11060.1	9.1e-17	conserved Plasmodium protein, unknown function [Plasmodium sp. DRC-Itaito]	10.136	1.3888e-52
Cluster-37372.31249	XP_023320062.1	7.5e-69	isopentenyl-diphosphate Delta-isomerase 1-like [Eurytemora affinis]	4.8524	1.3901e-52
Cluster-37372.40513	PNF29920.1	1.7e-153	RUN domain-containing protein 1 [Cryptotermes secundus]	3.35	1.394e-52
Cluster-37372.34262	AEP13982.1	1.2e-06	lipid storage droplet protein [Penaeus monodon]	7.9189	3.7503e-52
Cluster-37372.29993	--	--	--	6.0062	5.7791e-52
Cluster-37372.40329	--	--	--	8.1479	6.0377e-52
Cluster-37372.45085	--	--	--	7.7282	8.3104e-52
Cluster-37372.35222	--	--	--	14.987	8.3236e-52
Cluster-37372.29574	--	--	--	5.6194	8.5389e-52
Cluster-37372.33110	--	--	--	11.556	1.0098e-51
Cluster-37372.43826	XP_018022818.1	1.2e-07	PREDICTED: another transcription unit protein-like isoform X1 [Hyalella azteca]	10.151	1.0098e-51
Cluster-37372.35257	--	--	--	17.192	1.0202e-51
Cluster-37372.28988	XP_018024774.1	2.7e-14	PREDICTED: anionic trypsin-1-like [Hyalella azteca]	5.9448	1.1131e-51
Cluster-37372.25957	--	--	--	7.7728	3.3927e-51
Cluster-37372.35132	--	--	--	10.138	4.3432e-51
Cluster-37372.54476	--	--	--	7.7259	4.7452e-51
Cluster-37372.36939	XP_018008896.1	6.7e-30	PREDICTED: uncharacterized protein LOC108666520 isoform X1 [Hyalella azteca]	6.2459	5.909e-51
Cluster-37372.34475	XP_017491183.1	1.2e-13	PREDICTED: U5 small nuclear ribonucleoprotein 40 kDa protein [Rhagoletis zephyria]	7.9829	7.146e-51
Cluster-37372.35088	XP_023247183.1	1.7e-15	zinc finger protein 260-like [Copidosoma floridanum]	2.8003	8.6009e-51
Cluster-37372.35775	--	--	--	14.793	9.4676e-51
Cluster-37372.36947	PSN38523.1	1.4e-113	hypothetical protein C0J52_20098 [Blattella germanica]	7.5507	9.7992e-51
Cluster-37372.35552	--	--	--	9.8796	9.8698e-51
Cluster-37372.34505	XP_018025629.1	1.2e-48	PREDICTED: neural-cadherin-like [Hyalella azteca]	4.1907	1.0969e-50
Cluster-37372.44747	XP_006820770.1	3.9e-173	PREDICTED: zinc finger protein 850-like, partial [Saccoglossus kowalevskii]	3.5609	1.2752e-50
Cluster-37372.36733	--	--	--	12.746	1.9448e-50
Cluster-37372.36537	XP_018020777.1	2.5e-95	PREDICTED: ATP-dependent Clp protease proteolytic subunit-like [Hyalella azteca]	3.2198	2.8343e-50
Cluster-37372.35032	--	--	--	16.966	4.5573e-50
Cluster-37372.30667	--	--	--	5.9727	4.6774e-50
Cluster-37372.62225	XP_018012882.1	1.5e-291	PREDICTED: epithelial chloride channel protein-like [Hyalella azteca]	-5.7052	6.1222e-50
Cluster-37372.33548	--	--	--	9.8498	7.2456e-50
Cluster-37372.33136	XP_018017995.1	5.8e-26	PREDICTED: uncharacterized protein LOC108674546 [Hyalella azteca]	3.2164	7.8682e-50
Cluster-37372.42155	XP_018018864.1	8e-70	PREDICTED: protein dead ringer homolog, partial [Hyalella azteca]	4.7275	8.0433e-50
Cluster-37372.30624	XP_014779315.1	1.1e-29	PREDICTED: zinc finger protein 836-like [Octopus bimaculoides]	2.7536	1.1094e-49
Cluster-37372.30484	XP_014230448.1	1.6e-21	THO complex subunit 4-like [Trichogramma pretiosum]	3.2653	1.1323e-49
Cluster-37372.21003	--	--	--	4.6609	1.2267e-49
Cluster-37372.30460	XP_023718377.1	8.3e-86	ubiquitin domain-containing protein UBFD1-like isoform X2 [Cryptotermes secundus]	3.1186	1.2462e-49
Cluster-37372.34257	XP_018008561.1	6.5e-27	PREDICTED: lysosome-associated membrane glycoprotein 1-like [Hyalella azteca]	4.1128	1.4333e-49
Cluster-37372.38298	--	--	--	7.0343	1.5029e-49
Cluster-37372.40156	KXJ06669.1	2.9e-78	Retrovirus-related Pol polyprotein from transposon 17.6 [Exaiptasia pallida]	7.6194	1.5779e-49
Cluster-37372.34544	--	--	--	16.939	1.8544e-49
Cluster-37372.35823	--	--	--	8.6705	1.8544e-49
Cluster-37372.38781	--	--	--	10.65	1.8544e-49
Cluster-37372.54112	--	--	--	5.3641	1.9677e-49
Cluster-37372.29792	--	--	--	6.8939	3.426e-49
Cluster-37372.46810	--	--	--	6.2854	3.8803e-49
Cluster-37372.35064	--	--	--	8.6604	4.1202e-49
Cluster-37372.34704	--	--	--	11.491	4.3367e-49
Cluster-37372.22482	--	--	--	3.5056	4.615e-49
Cluster-37372.38812	--	--	--	4.3842	4.6524e-49
Cluster-37372.37886	--	--	--	4.6988	4.7369e-49
Cluster-37372.15001	--	--	--	6.3666	5.1368e-49
Cluster-37372.35192	XP_013382645.1	1.1e-40	uncharacterized protein LOC106153310 [Lingula anatina]	6.4545	6.2601e-49
Cluster-37372.34739	--	--	--	10.046	6.5664e-49
Cluster-37372.34672	--	--	--	10.444	8.1581e-49
Cluster-37372.31261	--	--	--	9.2059	8.3315e-49
Cluster-37372.22047	--	--	--	3.1873	9.4579e-49
Cluster-37372.34380	ELT95014.1	5.2e-10	hypothetical protein CAPTEDRAFT_228871 [Capitella teleta]	3.9434	9.6225e-49
Cluster-37372.31869	--	--	--	9.221	9.8359e-49
Cluster-37372.42401	--	--	--	7.394	1.0994e-48
Cluster-37372.34875	--	--	--	16.714	1.2295e-48
Cluster-37372.25649	XP_001628107.1	5e-09	predicted protein [Nematostella vectensis]	5.342	1.6048e-48
Cluster-37372.44781	--	--	--	6.6368	1.6504e-48
Cluster-37372.34801	--	--	--	11.228	2.4068e-48
Cluster-37372.32201	--	--	--	8.0738	2.61e-48
Cluster-37372.35073	--	--	--	9.0377	2.6956e-48
Cluster-37372.39759	XP_018916786.1	1.8e-130	PREDICTED: graves disease carrier protein-like [Bemisia tabaci]	3.3998	3.3784e-48
Cluster-37372.38691	--	--	--	4.5804	3.7721e-48
Cluster-37372.40676	PIK52039.1	1.4e-142	hypothetical protein BSL78_11052 [Apostichopus japonicus]	4.8389	4.9051e-48
Cluster-37372.33115	XP_016910750.1	1.5e-111	PREDICTED: sphingomyelin phosphodiesterase [Apis cerana]	3.4375	1.3073e-47
Cluster-37372.33309	--	--	--	9.7653	1.734e-47
Cluster-37372.35278	--	--	--	16.799	1.9795e-47
Cluster-37372.36772	XP_012553678.1	2.8e-15	PREDICTED: reticulocyte-binding protein 1-like [Hydra vulgaris]	3.194	2.2585e-47
Cluster-37372.42260	XP_013395675.1	2.5e-133	folylpolyglutamate synthase, mitochondrial isoform X3 [Lingula anatina]	2.9048	2.3383e-47
Cluster-37372.34982	AFV99180.1	6e-32	autophagy-related protein 8 [Penaeus monodon]	12.458	2.4078e-47
Cluster-37372.34860	--	--	--	9.0752	3.3682e-47
Cluster-37372.40987	XP_009026916.1	5.7e-21	hypothetical protein HELRODRAFT_102838 [Helobdella robusta]	8.9716	3.5033e-47
Cluster-37372.36362	--	--	--	3.3509	3.8256e-47
Cluster-37372.27607	--	--	--	11.245	5.383e-47
Cluster-37372.36223	--	--	--	4.6204	6.2266e-47
Cluster-37372.34888	--	--	--	16.487	7.668e-47
Cluster-37372.40412	--	--	--	8.063	9.5288e-47
Cluster-37372.37112	KFM66423.1	5.9e-118	Apoptosis-stimulating of p53 protein 1, partial [Stegodyphus mimosarum]	2.7354	1.1281e-46
Cluster-37372.35398	--	--	--	8.2965	1.1372e-46
Cluster-37372.52105	XP_001625309.1	4.4e-10	predicted protein [Nematostella vectensis]	4.3071	1.1472e-46
Cluster-37372.33126	--	--	--	4.7875	1.4818e-46
Cluster-37372.39609	--	--	--	6.9609	1.6709e-46
Cluster-37372.33929	--	--	--	11.357	2.6071e-46
Cluster-37372.43894	--	--	--	7.5833	3.958e-46
Cluster-37372.35503	--	--	--	3.9663	4.3255e-46
Cluster-37372.34734	--	--	--	11.159	5.711e-46
Cluster-37372.34339	XP_023328243.1	8.4e-123	uncharacterized protein LOC111701279 [Eurytemora affinis]	6.2547	6.5572e-46
Cluster-37372.27898	--	--	--	5.8998	8.8727e-46
Cluster-37372.40493	ESO98647.1	4.1e-21	hypothetical protein LOTGIDRAFT_180523 [Lottia gigantea]	3.432	9.7578e-46
Cluster-37372.46110	--	--	--	8.6645	1.0142e-45
Cluster-37372.36211	--	--	--	12.211	1.1685e-45
Cluster-37372.30737	XP_023030072.1	1.8e-33	translation machinery-associated protein 16 homolog [Leptinotarsa decemlineata]	3.2112	1.1954e-45
Cluster-37372.34461	--	--	--	16.331	1.3376e-45
Cluster-37372.32314	XP_018026450.1	1.8e-11	PREDICTED: uncharacterized protein LOC108681885 [Hyalella azteca]	8.8677	1.3605e-45
Cluster-37372.35153	--	--	--	4.6102	1.4096e-45
Cluster-37372.41205	--	--	--	5.038	2.1842e-45
Cluster-37372.10915	--	--	--	7.0675	2.2477e-45
Cluster-37372.34382	--	--	--	12.233	2.348e-45
Cluster-37372.14424	--	--	--	9.0652	2.4494e-45
Cluster-37372.37637	XP_018023387.1	5.4e-73	PREDICTED: sarcoplasmic calcium-binding protein-like [Hyalella azteca]	3.2433	2.9747e-45
Cluster-37372.41814	ODN05679.1	1.5e-35	Seipin [Orchesella cincta]	3.5556	3.0424e-45
Cluster-37372.29326	--	--	--	5.2525	3.6539e-45
Cluster-37372.26331	--	--	--	4.7849	3.9313e-45
Cluster-37372.24720	--	--	--	3.3112	4.2819e-45
Cluster-37372.35391	--	--	--	9.1553	4.4529e-45
Cluster-37372.16853	--	--	--	2.5448	4.5504e-45
Cluster-37372.34746	--	--	--	10.55	4.563e-45
Cluster-37372.39519	XP_018025629.1	2.1e-132	PREDICTED: neural-cadherin-like [Hyalella azteca]	4.9335	4.779e-45
Cluster-37372.36288	XP_018007417.1	3.2e-173	PREDICTED: intraflagellar transport protein 52 homolog [Hyalella azteca]	2.8421	4.8841e-45
Cluster-37372.34914	--	--	--	16.226	5.1164e-45
Cluster-37372.41485	--	--	--	5.9995	5.2104e-45
Cluster-37372.38816	XP_011882149.1	1.4e-224	PREDICTED: multidrug resistance-associated protein 1 isoform X2 [Vollenhovia emeryi]	3.6193	6.0206e-45
Cluster-37372.28570	--	--	--	9.4043	6.1592e-45
Cluster-37372.31924	--	--	--	10.248	6.1592e-45
Cluster-37372.35869	XP_018024410.1	3e-166	PREDICTED: putative serine..threonine-protein kinase C05D10.2 [Hyalella azteca]	3.1374	6.2194e-45
Cluster-37372.37522	--	--	--	6.3295	6.5371e-45
Cluster-37372.35106	--	--	--	7.6885	7.6857e-45
Cluster-37372.36024	XP_023237397.1	2.3e-32	THO complex subunit 4-like isoform X2 [Centruroides sculpturatus]	3.0685	8.0578e-45
Cluster-37372.32440	--	--	--	4.6951	8.2249e-45
Cluster-37372.35078	AIG59666.1	2.3e-234	phosphopyruvate hydratase [Fenneropenaeus chinensis]	3.1158	9.7346e-45
Cluster-37372.35399	--	--	--	9.0637	9.8163e-45
Cluster-37372.44336	PAA78956.1	2.2e-24	hypothetical protein BOX15_Mlig017363g1 [Macrostomum lignano]	-6.6028	1.4996e-44
Cluster-37372.34485	--	--	--	16.208	1.5906e-44
Cluster-37372.47176	--	--	--	5.0167	1.8767e-44
Cluster-37372.27571	--	--	--	4.7943	2.6083e-44
Cluster-37372.33271	--	--	--	9.4214	2.7573e-44
Cluster-37372.35068	--	--	--	12.176	3.0242e-44
Cluster-37372.33284	--	--	--	5.3364	3.9519e-44
Cluster-37372.36823	ATU31738.1	7e-225	integrin, partial [Procambarus clarkii]	3.3744	4.5116e-44
Cluster-37372.22989	--	--	--	7.5388	4.5232e-44
Cluster-37372.37599	--	--	--	6.0333	4.5232e-44
Cluster-37372.40840	--	--	--	10.975	5.5048e-44
Cluster-37372.35331	--	--	--	5.2176	7.5554e-44
Cluster-37372.45518	--	--	--	8.3979	8.1589e-44
Cluster-37372.34462	--	--	--	2.736	8.5332e-44
Cluster-37372.34683	--	--	--	14.268	9.9212e-44
Cluster-37372.35979	XP_018006603.1	3e-136	PREDICTED: uncharacterized protein LOC108664518 [Hyalella azteca]	2.9858	1.122e-43
Cluster-37372.36383	--	--	--	4.8147	1.163e-43
Cluster-37372.35279	--	--	--	16.044	1.3776e-43
Cluster-37372.35189	--	--	--	8.6829	1.4215e-43
Cluster-37372.33380	--	--	--	6.8366	1.8001e-43
Cluster-37372.35985	XP_018018930.1	8.6e-06	PREDICTED: YEATS domain-containing protein 2-like [Hyalella azteca]	15.942	2.6615e-43
Cluster-37372.13032	XP_018014279.1	8.3e-29	PREDICTED: uncharacterized protein LOC108671285 [Hyalella azteca]	7.3429	2.6875e-43
Cluster-37372.36848	--	--	--	10.954	2.8002e-43
Cluster-37372.14614	XP_018026405.1	7.5e-23	PREDICTED: uncharacterized protein LOC108681840 [Hyalella azteca]	4.5653	4.9099e-43
Cluster-37372.29577	XP_002592836.1	4.4e-32	hypothetical protein BRAFLDRAFT_65421 [Branchiostoma floridae]	6.25	5.628e-43
Cluster-37372.24781	ALO17555.1	2e-28	Neuroparsin [Penaeus monodon]	5.2834	5.8018e-43
Cluster-37372.22801	--	--	--	8.1959	6.0501e-43
Cluster-37372.40142	--	--	--	6.0184	7.9251e-43
Cluster-37372.45772	AUW64507.1	2.5e-55	serine protease 2 [Scylla paramamosain]	7.8778	8.9533e-43
Cluster-37372.57984	XP_018026663.1	4.6e-88	PREDICTED: organic cation transporter protein-like [Hyalella azteca]	4.212	9.1356e-43
Cluster-37372.43274	--	--	--	4.0269	9.3311e-43
Cluster-37372.23897	--	--	--	3.6384	9.4592e-43
Cluster-37372.35627	ADK55596.1	0	vitellogenin receptor [Macrobrachium rosenbergii]	3.9877	1.0772e-42
Cluster-37372.35837	--	--	--	3.9235	1.1001e-42
Cluster-37372.37998	--	--	--	7.8554	1.2377e-42
Cluster-37372.53134	KRG00230.1	2.5e-44	uncharacterized protein Dwil_GK10515 [Drosophila willistoni]	7.5694	1.5698e-42
Cluster-37372.32971	XP_018006524.1	1.9e-110	PREDICTED: sialin-like [Hyalella azteca]	11.895	1.629e-42
Cluster-37372.44875	--	--	--	10.625	1.6621e-42
Cluster-37372.16809	--	--	--	10.867	1.6701e-42
Cluster-37372.33053	XP_018016688.1	5.4e-107	PREDICTED: tRNA selenocysteine 1-associated protein 1-like [Hyalella azteca]	2.5916	1.78e-42
Cluster-37372.34560	--	--	--	13.712	1.9402e-42
Cluster-37372.27857	--	--	--	5.0639	2.1167e-42
Cluster-37372.35140	--	--	--	2.9903	2.4742e-42
Cluster-37372.34803	--	--	--	15.706	2.5349e-42
Cluster-37372.28845	--	--	--	5.1319	2.5663e-42
Cluster-37372.34944	--	--	--	15.647	2.7385e-42
Cluster-37372.35284	--	--	--	15.703	2.8274e-42
Cluster-37372.49945	AET34914.1	2.2e-128	prophenoloxide activating enzyme III [Macrobrachium rosenbergii]	4.5574	3.0556e-42
Cluster-37372.34966	--	--	--	15.637	3.66e-42
Cluster-37372.28021	XP_018020510.1	7.2e-35	PREDICTED: apolipoprotein D-like isoform X2 [Hyalella azteca]	6.716	3.7088e-42
Cluster-37372.44298	--	--	--	5.6848	4.6975e-42
Cluster-37372.27936	XP_018021132.1	3.3e-35	PREDICTED: uncharacterized protein LOC108677425 [Hyalella azteca]	6.2711	4.7761e-42
Cluster-37372.38204	KOC63774.1	3e-07	Neurofilament heavy polypeptide [Habropoda laboriosa]	3.449	5.0054e-42
Cluster-37372.34923	--	--	--	15.642	5.7055e-42
Cluster-37372.32459	PSN51292.1	7.2e-99	Transcription factor Dp-1 [Blattella germanica]	2.8275	6.003e-42
Cluster-37372.39988	--	--	--	3.5463	6.8197e-42
Cluster-37372.53526	XP_018014677.1	7.5e-83	PREDICTED: glutamate receptor-like [Hyalella azteca]	4.6938	8.6872e-42
Cluster-37372.29350	XP_021693147.1	1.9e-150	bifunctional arginine demethylase and lysyl-hydroxylase PSR [Aedes aegypti]	2.8263	8.7244e-42
Cluster-37372.34441	XP_018012037.1	3e-20	PREDICTED: carbohydrate sulfotransferase 8-like [Hyalella azteca]	2.8249	9.6566e-42
Cluster-37372.34517	--	--	--	15.634	1.1371e-41
Cluster-37372.34321	--	--	--	11.999	1.2585e-41
Cluster-37372.34371	--	--	--	4.1132	1.3484e-41
Cluster-37372.21766	XP_018007414.1	3.1e-24	PREDICTED: uncharacterized protein LOC108665192 [Hyalella azteca]	3.6702	1.4089e-41
Cluster-37372.39105	--	--	--	7.8346	1.4543e-41
Cluster-37372.35167	ELU06714.1	6.6e-235	hypothetical protein CAPTEDRAFT_179534 [Capitella teleta]	3.4201	1.5081e-41
Cluster-37372.42212	XP_013407858.1	1.2e-48	E3 ubiquitin-protein ligase FANCL [Lingula anatina]	3.2198	4.0463e-41
Cluster-37372.25749	--	--	--	2.7873	5.4953e-41
Cluster-37372.34317	--	--	--	6.0393	6.1248e-41
Cluster-37372.35525	--	--	--	6.9885	6.8756e-41
Cluster-37372.45496	--	--	--	6.9057	8.5583e-41
Cluster-37372.42217	XP_021917171.1	0	multidrug resistance-associated protein 1 isoform X3 [Zootermopsis nevadensis]	2.662	8.5769e-41
Cluster-37372.32221	--	--	--	11.63	9.1093e-41
Cluster-37372.39260	--	--	--	5.3182	9.2035e-41
Cluster-37372.31855	--	--	--	7.7595	9.5953e-41
Cluster-37372.31404	--	--	--	10.363	1.0389e-40
Cluster-37372.33116	--	--	--	3.3271	1.0983e-40
Cluster-37372.37758	--	--	--	6.475	1.2471e-40
Cluster-37372.20601	XP_018006603.1	5.1e-19	PREDICTED: uncharacterized protein LOC108664518 [Hyalella azteca]	4.824	1.4282e-40
Cluster-37372.36982	OXU20626.1	2e-77	hypothetical protein TSAR_006459, partial [Trichomalopsis sarcophagae]	2.5148	1.4913e-40
Cluster-37372.38378	--	--	--	3.5085	1.54e-40
Cluster-37372.31328	--	--	--	6.8578	1.5768e-40
Cluster-37372.26079	--	--	--	9.6048	1.8369e-40
Cluster-37372.26656	--	--	--	7.6774	1.9098e-40
Cluster-37372.29747	AKL71620.1	1.7e-241	juvenile hormone epoxide hydrolase [Macrobrachium rosenbergii]	3.2256	2.2385e-40
Cluster-37372.34368	AJT34991.1	7.2e-110	masquerade-like protein [Procambarus clarkii]	10.544	2.776e-40
Cluster-37372.32742	XP_019757813.1	5.9e-09	PREDICTED: protein FAM207A isoform X1 [Dendroctonus ponderosae]	3.4098	2.8328e-40
Cluster-37372.21849	--	--	--	4.4527	2.9603e-40
Cluster-37372.42254	--	--	--	5.3507	3.1182e-40
Cluster-37372.35317	XP_018019971.1	1.2e-103	PREDICTED: uncharacterized protein LOC108676407 [Hyalella azteca]	5.5832	3.1358e-40
Cluster-37372.21832	XP_023024998.1	2e-07	uncharacterized protein LOC111513065 [Leptinotarsa decemlineata]	5.6253	3.3038e-40
Cluster-37372.37302	ATA58414.1	8.6e-226	mitochondrial glutamate dehydrogenase 1 [Eulimnogammarus verrucosus]	2.6602	3.7018e-40
Cluster-37372.36640	XP_018016351.1	4.8e-91	PREDICTED: trimethyllysine dioxygenase, mitochondrial-like isoform X2 [Hyalella azteca]	2.8378	4.0519e-40
Cluster-37372.39214	XP_017041730.1	3.2e-22	PREDICTED: probable 39S ribosomal protein L45, mitochondrial [Drosophila ficusphila]	3.3984	5.2075e-40
Cluster-37372.37785	--	--	--	8.9086	5.374e-40
Cluster-37372.37800	--	--	--	7.6167	5.6206e-40
Cluster-37372.27791	--	--	--	7.9136	6.406e-40
Cluster-37372.31636	--	--	--	4.0154	6.8703e-40
Cluster-37372.25513	--	--	--	5.9784	7.9558e-40
Cluster-37372.27943	--	--	--	8.8907	8.0162e-40
Cluster-37372.36416	--	--	--	6.5431	8.2254e-40
Cluster-37372.44440	--	--	--	9.8298	8.6987e-40
Cluster-37372.45502	--	--	--	6.7226	9.3196e-40
Cluster-37372.23829	--	--	--	7.0025	9.3872e-40
Cluster-37372.39958	--	--	--	6.2624	1.0977e-39
Cluster-37372.12768	--	--	--	6.816	1.2097e-39
Cluster-37372.15753	OXU21144.1	3.4e-16	hypothetical protein TSAR_000644, partial [Trichomalopsis sarcophagae]	6.172	1.2162e-39
Cluster-37372.33776	CEL68252.1	8.9e-18	TPA: hypothetical protein BN1204_040260 [Neospora caninum Liverpool]	7.1642	1.2709e-39
Cluster-37372.36026	XP_018013906.1	6.3e-70	PREDICTED: protein MAK16 homolog [Hyalella azteca]	2.9423	1.2748e-39
Cluster-37372.34901	PNF37158.1	5.3e-83	39S ribosomal protein L4, mitochondrial [Cryptotermes secundus]	2.5867	1.2911e-39
Cluster-37372.21683	--	--	--	4.7022	1.3408e-39
Cluster-37372.24165	--	--	--	9.4791	1.3408e-39
Cluster-37372.44737	--	--	--	8.3549	1.4477e-39
Cluster-37372.45075	--	--	--	7.5489	1.5278e-39
Cluster-37372.23505	--	--	--	10.58	1.6511e-39
Cluster-37372.35291	--	--	--	3.3931	1.9672e-39
Cluster-37372.45495	--	--	--	6.3719	2.0405e-39
Cluster-37372.40237	--	--	--	2.9949	2.1462e-39
Cluster-37372.19690	BAB13775.1	1e-54	oxygenase [Oplophorus gracilirostris]	4.8987	2.1626e-39
Cluster-37372.24000	--	--	--	8.8319	2.1975e-39
Cluster-37372.30034	--	--	--	8.5928	2.2192e-39
Cluster-37372.30262	XP_018022829.1	4.8e-170	PREDICTED: putative uncharacterized protein DDB_G0282133 [Hyalella azteca]	6.0137	2.8233e-39
Cluster-37372.31775	--	--	--	4.2109	2.9333e-39
Cluster-37372.29572	--	--	--	6.3247	3.1076e-39
Cluster-37372.35118	--	--	--	5.2629	3.752e-39
Cluster-37372.35264	--	--	--	10.959	4.1276e-39
Cluster-37372.29895	XP_013413230.1	5.2e-142	ATP-dependent RNA helicase DDX24 isoform X1 [Lingula anatina]	2.4679	4.5231e-39
Cluster-37372.32873	XP_023716240.1	1.5e-30	pleckstrin homology domain-containing family A member 8 isoform X1 [Cryptotermes secundus]	2.9623	4.7513e-39
Cluster-37372.35105	--	--	--	4.592	5.1731e-39
Cluster-37372.30711	--	--	--	10.187	5.5446e-39
Cluster-37372.23089	XP_011299024.1	3.7e-31	PREDICTED: sex determination protein fruitless-like isoform X47 [Fopius arisanus]	4.1257	6.2533e-39
Cluster-37372.31186	XP_013420326.1	3e-27	DNA polymerase epsilon subunit 3-like [Lingula anatina]	3.1994	9.5058e-39
Cluster-37372.19523	PAA78640.1	4.8e-37	hypothetical protein BOX15_Mlig000453g2 [Macrostomum lignano]	7.234	1.3808e-38
Cluster-37372.34518	--	--	--	11.332	1.4332e-38
Cluster-37372.45497	--	--	--	6.7103	2.2211e-38
Cluster-37372.38642	--	--	--	2.9813	2.3888e-38
Cluster-37372.34908	XP_018025094.1	5.9e-154	PREDICTED: protein bicaudal C homolog 1-like [Hyalella azteca]	3.2006	2.4818e-38
Cluster-37372.15217	XP_002731421.1	1.5e-111	PREDICTED: jmjC domain-containing protein 7 [Saccoglossus kowalevskii]	3.6682	2.484e-38
Cluster-37372.23502	--	--	--	9.2569	2.5069e-38
Cluster-37372.29203	AOV94287.1	1.2e-21	serpin8 [Litopenaeus vannamei]	6.7321	2.7496e-38
Cluster-37372.36752	--	--	--	10.163	3.1884e-38
Cluster-37372.28331	--	--	--	6.2135	3.5583e-38
Cluster-37372.25295	--	--	--	5.7359	3.952e-38
Cluster-37372.37344	--	--	--	14.855	5.6495e-38
Cluster-37372.24562	--	--	--	10.123	5.8458e-38
Cluster-37372.37014	--	--	--	8.3413	6.3014e-38
Cluster-37372.35287	--	--	--	14.88	6.5528e-38
Cluster-37372.35136	--	--	--	14.826	6.6985e-38
Cluster-37372.33476	XP_018022451.1	7.7e-118	PREDICTED: LIX1-like protein isoform X2 [Hyalella azteca]	2.7632	7.4146e-38
Cluster-37372.37118	XP_021946135.1	9.1e-73	ribosome biogenesis regulatory protein homolog [Folsomia candida]	3.0971	8.0465e-38
Cluster-37372.29432	--	--	--	7.6554	8.2946e-38
Cluster-37372.29708	XP_018024433.1	1.8e-57	PREDICTED: uncharacterized protein LOC108680172 [Hyalella azteca]	3.0025	8.7122e-38
Cluster-37372.38229	--	--	--	7.8285	9.7975e-38
Cluster-37372.38117	--	--	--	9.2128	9.9885e-38
Cluster-37372.28535	XP_018024821.1	2.5e-74	PREDICTED: cell wall protein PRY3-like [Hyalella azteca]	9.225	1.0588e-37
Cluster-37372.45047	XP_008480126.1	1.2e-13	PREDICTED: uncharacterized protein LOC103516915 [Diaphorina citri]	5.6324	1.3583e-37
Cluster-37372.23821	--	--	--	7.0591	1.418e-37
Cluster-37372.34219	XP_018014706.1	1.1e-165	PREDICTED: histone acetyltransferase KAT5-like isoform X2 [Hyalella azteca]	3.2445	1.4475e-37
Cluster-37372.53805	BAC82591.1	2.1e-12	reverse transcriptase, partial [Ciona intestinalis]	6.6818	1.4931e-37
Cluster-37372.24695	XP_015377005.1	3.2e-14	PREDICTED: putative nuclease HARBI1 [Diuraphis noxia]	6.6002	1.5726e-37
Cluster-37372.40525	OXU24184.1	5.8e-21	hypothetical protein TSAR_001217 [Trichomalopsis sarcophagae]	3.0214	1.6387e-37
Cluster-37372.18982	XP_018019483.1	2.2e-48	PREDICTED: glutamate receptor ionotropic, kainate 5-like [Hyalella azteca]	3.982	1.9212e-37
Cluster-37372.35839	XP_018014827.1	2.6e-182	PREDICTED: peptidyl-glycine alpha-amidating monooxygenase B-like [Hyalella azteca]	2.7936	2.2339e-37
Cluster-37372.32876	KZS11164.1	2e-129	Glycerol-3-phosphate acyltransferase 3 [Daphnia magna]	2.7926	2.3448e-37
Cluster-37372.37981	XP_012565573.1	4.8e-06	PREDICTED: uncharacterized protein LOC105849689, partial [Hydra vulgaris]	11.355	2.4042e-37
Cluster-37372.40178	--	--	--	2.6748	2.6348e-37
Cluster-37372.36471	PSN30380.1	2.2e-67	Vesicle-associated membrane protein 7 [Blattella germanica]	2.8061	2.8506e-37
Cluster-37372.18868	--	--	--	3.5989	3.2071e-37
Cluster-37372.54456	KXJ06669.1	6.2e-221	Retrovirus-related Pol polyprotein from transposon 17.6 [Exaiptasia pallida]	5.1872	3.2978e-37
Cluster-37372.51364	--	--	--	11.513	3.6519e-37
Cluster-37372.23359	XP_011664432.1	3.9e-22	PREDICTED: uncharacterized protein LOC105438389 [Strongylocentrotus purpuratus]	3.0589	3.8883e-37
Cluster-37372.31068	--	--	--	5.7424	4.2484e-37
Cluster-37372.15238	--	--	--	6.1	4.2581e-37
Cluster-37372.30903	XP_018026450.1	5.4e-13	PREDICTED: uncharacterized protein LOC108681885 [Hyalella azteca]	12.967	4.8111e-37
Cluster-37372.34486	--	--	--	14.803	4.8533e-37
Cluster-37372.41598	XP_018022135.1	1.6e-45	PREDICTED: tRNA-dihydrouridine..20a..20b.. synthase [NAD..P..+]-like [Hyalella azteca]	4.348	5.5652e-37
Cluster-37372.36770	KZS16149.1	0	Uncharacterized protein APZ42_018150 [Daphnia magna]	3.0566	6.1495e-37
Cluster-37372.40081	--	--	--	4.6434	6.6407e-37
Cluster-37372.44359	AGW23550.1	9e-180	cyclin E [Penaeus monodon]	2.8906	6.909e-37
Cluster-37372.37178	XP_018018630.1	1.1e-170	PREDICTED: GMP reductase 2-like [Hyalella azteca]	2.4708	7.4852e-37
Cluster-37372.33934	--	--	--	14.731	1.1637e-36
Cluster-37372.33795	XP_015605370.1	2.2e-44	PREDICTED: uncharacterized protein LOC107272592 isoform X1 [Cephus cinctus]	2.6139	1.1668e-36
Cluster-37372.40680	--	--	--	6.1923	1.205e-36
Cluster-37372.40557	--	--	--	7.3047	1.2158e-36
Cluster-37372.10837	XP_018006830.1	9e-76	PREDICTED: transmembrane protease serine 9-like [Hyalella azteca]	5.401	1.2528e-36
Cluster-37372.28808	--	--	--	5.7883	1.2837e-36
Cluster-37372.31020	XP_021941129.1	2.2e-56	NADH dehydrogenase [ubiquinone] 1 beta subcomplex subunit 8, mitochondrial [Zootermopsis nevadensis]	2.4645	1.3552e-36
Cluster-37372.39924	EYC27361.1	4.1e-103	hypothetical protein Y032_0009g673 [Ancylostoma ceylanicum]	3.8059	1.5966e-36
Cluster-37372.24868	--	--	--	5.8003	1.6236e-36
Cluster-37372.17252	--	--	--	5.5487	1.6546e-36
Cluster-37372.34285	--	--	--	12.872	1.6779e-36
Cluster-37372.32565	XP_018006523.1	6.6e-27	PREDICTED: uncharacterized protein LOC108664446 [Hyalella azteca]	5.697	1.7352e-36
Cluster-37372.35831	--	--	--	8.725	1.7786e-36
Cluster-37372.35753	--	--	--	5.2434	1.9935e-36
Cluster-37372.34705	--	--	--	3.0337	2.0031e-36
Cluster-37372.34275	--	--	--	14.608	2.0829e-36
Cluster-37372.23548	--	--	--	8.1614	2.1045e-36
Cluster-37372.48244	--	--	--	7.6831	2.1234e-36
Cluster-37372.20533	--	--	--	8.6655	2.3645e-36
Cluster-37372.24882	--	--	--	6.3753	2.4391e-36
Cluster-37372.34288	--	--	--	9.2071	2.4799e-36
Cluster-37372.14507	XP_018017284.1	1.6e-67	PREDICTED: uncharacterized protein LOC108673908, partial [Hyalella azteca]	5.9394	2.6886e-36
Cluster-37372.34501	--	--	--	14.476	2.6907e-36
Cluster-37372.45888	--	--	--	5.0746	2.6993e-36
Cluster-37372.31640	XP_023727675.1	3.7e-28	SET and MYND domain-containing protein 4-like [Cryptotermes secundus]	14.527	2.7552e-36
Cluster-37372.50514	PAA54315.1	5.1e-06	hypothetical protein BOX15_Mlig003152g1, partial [Macrostomum lignano]	8.2547	2.8059e-36
Cluster-37372.21877	--	--	--	4.6133	2.9166e-36
Cluster-37372.34627	--	--	--	2.7124	3.135e-36
Cluster-37372.34865	XP_004988464.1	1.1e-47	6-pyruvoyl tetrahydrobiopterin synthase [Salpingoeca rosetta]	3.5319	3.1964e-36
Cluster-37372.44294	XP_002598410.1	8.1e-70	low-density lipoprotein receptor-related protein 2 [Branchiostoma floridae]	7.6843	3.2626e-36
Cluster-37372.23188	--	--	--	7.6343	3.4463e-36
Cluster-37372.31335	--	--	--	6.4709	3.9878e-36
Cluster-37372.32948	--	--	--	9.2068	3.9905e-36
Cluster-37372.14044	AJC52502.1	2.3e-65	estrogen sulfotransferase [Scylla olivacea]	3.7988	4.9902e-36
Cluster-37372.33935	AFJ11397.2	5.3e-141	prostaglandin F synthase [Penaeus monodon]	3.3281	5.4704e-36
Cluster-37372.40332	SCM23119.1	2.1e-06	lysophospholipase, putative [Plasmodium chabaudi adami]	8.7565	5.7047e-36
Cluster-37372.35703	XP_015923472.1	1.4e-18	probable G-protein coupled receptor AH9.1 [Parasteatoda tepidariorum]	2.5742	6.0315e-36
Cluster-37372.6525	XP_021913275.1	6.7e-210	protein Skeletor, isoforms B..C [Zootermopsis nevadensis]	-2.9979	6.5336e-36
Cluster-37372.39077	XP_018006603.1	2.2e-44	PREDICTED: uncharacterized protein LOC108664518 [Hyalella azteca]	2.8547	6.6669e-36
Cluster-37372.57910	--	--	--	7.0273	7.0591e-36
Cluster-37372.34381	--	--	--	11.143	7.1772e-36
Cluster-37372.32914	--	--	--	11.071	7.324e-36
Cluster-37372.42328	XP_023326699.1	1.4e-17	uncharacterized protein LOC111700111 [Eurytemora affinis]	6.0681	7.4392e-36
Cluster-37372.31974	--	--	--	7.6556	7.7931e-36
Cluster-37372.51968	--	--	--	4.0059	8.4233e-36
Cluster-37372.35946	XP_013413534.1	1.9e-85	cell cycle checkpoint control protein RAD9A [Lingula anatina]	2.4621	8.851e-36
Cluster-37372.34707	--	--	--	9.8135	9.2886e-36
Cluster-37372.32443	--	--	--	5.3969	9.8541e-36
Cluster-37372.31925	--	--	--	9.9939	1.0091e-35
Cluster-37372.45975	--	--	--	6.568	1.102e-35
Cluster-37372.46675	--	--	--	5.7508	1.1158e-35
Cluster-37372.27989	XP_023717641.1	1.7e-215	probable G-protein coupled receptor CG31760 [Cryptotermes secundus]	3.6057	1.159e-35
Cluster-37372.34545	--	--	--	14.492	1.2116e-35
Cluster-37372.30916	--	--	--	15.07	1.375e-35
Cluster-37372.36280	--	--	--	14.597	1.6013e-35
Cluster-37372.23933	XP_018025075.1	1.6e-110	PREDICTED: putative nuclease HARBI1 [Hyalella azteca]	5.9425	1.6064e-35
Cluster-37372.45775	--	--	--	8.9487	1.7079e-35
Cluster-37372.42360	PIK52039.1	3.5e-194	hypothetical protein BSL78_11052 [Apostichopus japonicus]	3.8249	2.0784e-35
Cluster-37372.34882	--	--	--	11.461	2.1901e-35
Cluster-37372.39224	XP_022330021.1	5.1e-44	uncharacterized protein LOC111128597 [Crassostrea virginica]	4.2516	2.3847e-35
Cluster-37372.39079	--	--	--	8.7572	2.4554e-35
Cluster-37372.30017	EEB11425.1	4e-16	Vesicle-associated membrane protein, putative [Pediculus humanus corporis]	2.7025	2.5338e-35
Cluster-37372.31493	XP_023718953.1	1.1e-253	NADP-dependent malic enzyme-like isoform X1 [Cryptotermes secundus]	2.3717	2.6247e-35
Cluster-37372.34778	--	--	--	14.344	2.7376e-35
Cluster-37372.33445	PSN54810.1	2.9e-99	hypothetical protein C0J52_02913 [Blattella germanica]	3.9274	2.747e-35
Cluster-37372.42969	--	--	--	6.4726	3.0032e-35
Cluster-37372.53409	XP_018022970.1	9.3e-131	PREDICTED: uncharacterized protein LOC108678982 [Hyalella azteca]	4.0829	3.4886e-35
Cluster-37372.28621	--	--	--	3.5978	3.6196e-35
Cluster-37372.38778	--	--	--	6.2139	4.2425e-35
Cluster-37372.45046	XP_023215050.1	1.8e-11	uncharacterized protein LOC111617917, partial [Centruroides sculpturatus]	7.3116	4.8006e-35
Cluster-37372.39683	KYB26611.1	4.1e-82	Protein turtle homolog A-like Protein [Tribolium castaneum]	3.3063	5.6144e-35
Cluster-37372.36456	XP_018011788.1	5.3e-35	PREDICTED: uncharacterized protein LOC108669014 [Hyalella azteca]	3.0496	5.7533e-35
Cluster-37372.37307	XP_018023973.1	4.5e-94	PREDICTED: spermidine synthase-like [Hyalella azteca]	2.9232	6.0154e-35
Cluster-37372.32592	--	--	--	7.705	6.2002e-35
Cluster-37372.37669	--	--	--	7.2512	6.5694e-35
Cluster-37372.28401	--	--	--	4.8779	6.7506e-35
Cluster-37372.39807	--	--	--	4.0155	6.7506e-35
Cluster-37372.38230	--	--	--	8.6201	6.8387e-35
Cluster-37372.34678	--	--	--	12.652	6.977e-35
Cluster-37372.32215	--	--	--	7.4903	9.1743e-35
Cluster-37372.32630	--	--	--	12.857	9.3428e-35
Cluster-37372.25579	--	--	--	5.6562	1.0448e-34
Cluster-37372.24969	--	--	--	10.81	1.0599e-34
Cluster-37372.20783	--	--	--	4.5381	1.2185e-34
Cluster-37372.51978	--	--	--	5.1701	1.351e-34
Cluster-37372.35092	--	--	--	10.796	1.4712e-34
Cluster-37372.33274	XP_019637423.1	2.2e-134	PREDICTED: nucleolar complex protein 2 homolog [Branchiostoma belcheri]	2.3857	1.5792e-34
Cluster-37372.32114	--	--	--	6.6817	1.613e-34
Cluster-37372.32024	KZS10569.1	3.7e-24	Uncharacterized protein APZ42_024848 [Daphnia magna]	5.9038	1.6924e-34
Cluster-37372.11598	XP_018577741.1	1.1e-07	uncharacterized protein LOC108916036 [Anoplophora glabripennis]	9.7639	1.7871e-34
Cluster-37372.34717	KYN37777.1	1.6e-67	Dephospho-CoA kinase domain-containing protein [Trachymyrmex septentrionalis]	2.3959	1.8044e-34
Cluster-37372.21124	--	--	--	2.6395	1.8324e-34
Cluster-37372.30745	XP_011664432.1	5.4e-37	PREDICTED: uncharacterized protein LOC105438389 [Strongylocentrotus purpuratus]	3.6327	1.8388e-34
Cluster-37372.36798	--	--	--	14.162	1.9051e-34
Cluster-37372.33292	--	--	--	14.253	2.0463e-34
Cluster-37372.42304	XP_018015665.1	6.4e-154	PREDICTED: MOXD1 homolog 2-like [Hyalella azteca]	2.765	2.0786e-34
Cluster-37372.36691	XP_018023119.1	2.4e-37	PREDICTED: zinc finger and BTB domain-containing protein 17-like isoform X1 [Hyalella azteca]	2.5489	2.3639e-34
Cluster-37372.33105	--	--	--	12.535	2.6734e-34
Cluster-37372.34820	--	--	--	10.789	2.6734e-34
Cluster-37372.25806	XP_018025685.1	1.9e-100	PREDICTED: uncharacterized protein LOC108681191 [Hyalella azteca]	4.3934	2.6874e-34
Cluster-37372.37791	--	--	--	7.7944	2.8418e-34
Cluster-37372.35487	--	--	--	14.085	2.8893e-34
Cluster-37372.38622	--	--	--	2.5573	2.9469e-34
Cluster-37372.31748	ALL53297.1	1.3e-170	Wnt5a ligand [Thamnocephalus platyurus]	3.7849	2.973e-34
Cluster-37372.35328	--	--	--	14.142	3.0539e-34
Cluster-37372.42263	--	--	--	3.9623	3.1513e-34
Cluster-37372.43540	XP_018025139.1	9.1e-252	PREDICTED: meckelin-like [Hyalella azteca]	2.6813	3.165e-34
Cluster-37372.25813	KZS14854.1	9.9e-61	Hsp70-binding protein 1 [Daphnia magna]	2.7806	3.5443e-34
Cluster-37372.29347	--	--	--	3.0716	3.6115e-34
Cluster-37372.27371	--	--	--	6.2034	3.6516e-34
Cluster-37372.28984	KZS17388.1	1.7e-93	Kynurenine..alpha-aminoadipate aminotransferase, mitochondrial [Daphnia magna]	5.2963	3.937e-34
Cluster-37372.32414	KPI97496.1	2.7e-06	Uncharacterized protein L609 [Papilio xuthus]	6.8567	4.5468e-34
Cluster-37372.32901	--	--	--	3.1774	5.0227e-34
Cluster-37372.35285	--	--	--	14.087	5.392e-34
Cluster-37372.40622	--	--	--	7.9996	5.6616e-34
Cluster-37372.37795	--	--	--	7.2998	6.7043e-34
Cluster-37372.40201	XP_017794972.1	2.6e-19	PREDICTED: steroid receptor RNA activator 1-like [Habropoda laboriosa]	3.0466	6.7318e-34
Cluster-37372.34331	--	--	--	14.215	6.7803e-34
Cluster-37372.37828	--	--	--	14.03	7.7264e-34
Cluster-37372.25477	XP_022246634.1	2.9e-98	PR domain zinc finger protein 15-like [Limulus polyphemus]	3.203	7.7798e-34
Cluster-37372.35066	--	--	--	12.421	8.1309e-34
Cluster-37372.41363	--	--	--	7.2163	9.3869e-34
Cluster-37372.51977	--	--	--	5.3771	1.0503e-33
Cluster-37372.40909	--	--	--	5.8341	1.1048e-33
Cluster-37372.24105	AAK50057.2	4.4e-173	Rh-like protein [Carcinus maenas]	2.9798	1.1057e-33
Cluster-37372.34757	--	--	--	10.747	1.2327e-33
Cluster-37372.25294	--	--	--	5.3771	1.2827e-33
Cluster-37372.30423	--	--	--	6.0059	1.2836e-33
Cluster-37372.32648	XP_018010866.1	4.6e-47	PREDICTED: uncharacterized protein LOC108668205 [Hyalella azteca]	10.686	1.2981e-33
Cluster-37372.29399	--	--	--	5.5957	1.335e-33
Cluster-37372.38661	--	--	--	4.9198	1.3696e-33
Cluster-37372.17099	XP_009052421.1	4.4e-22	hypothetical protein LOTGIDRAFT_203779 [Lottia gigantea]	2.9728	1.3915e-33
Cluster-37372.18466	--	--	--	6.2138	1.4029e-33
Cluster-37372.47104	XP_018023227.1	1.8e-54	PREDICTED: nucleoside diphosphate kinase homolog 5-like [Hyalella azteca]	2.8147	1.4208e-33
Cluster-37372.34753	--	--	--	6.4354	1.463e-33
Cluster-19432.4	PIK36741.1	2.8e-08	hypothetical protein BSL78_26427 [Apostichopus japonicus]	4.4544	1.5537e-33
Cluster-37372.28304	XP_018013905.1	8.4e-302	PREDICTED: teneurin-a-like [Hyalella azteca]	3.1078	1.6055e-33
Cluster-37372.34756	--	--	--	13.922	1.6229e-33
Cluster-37372.34936	--	--	--	14.018	1.6229e-33
Cluster-37372.26780	XP_018010130.1	3.8e-156	PREDICTED: probable sodium..potassium..calcium exchanger CG1090 [Hyalella azteca]	6.6097	1.8481e-33
Cluster-37372.35382	--	--	--	2.8989	2.0261e-33
Cluster-37372.29564	XP_015905728.1	6.3e-123	sn1-specific diacylglycerol lipase beta-like [Parasteatoda tepidariorum]	2.1484	2.0662e-33
Cluster-37372.55004	XP_018013851.1	0	PREDICTED: cadherin-87A-like [Hyalella azteca]	-3.6613	2.0946e-33
Cluster-37372.31079	XP_018571004.1	6.4e-35	MFS-type transporter SLC18B1 [Anoplophora glabripennis]	4.3426	2.1955e-33
Cluster-37372.31928	--	--	--	3.9934	2.2206e-33
Cluster-37372.44757	XP_018025685.1	4.1e-93	PREDICTED: uncharacterized protein LOC108681191 [Hyalella azteca]	4.2273	2.2621e-33
Cluster-37372.24737	--	--	--	10.063	2.3571e-33
Cluster-37372.34816	--	--	--	14.015	2.3672e-33
Cluster-37372.36962	--	--	--	7.5781	2.8911e-33
Cluster-37372.34727	--	--	--	13.906	2.937e-33
Cluster-37372.35273	--	--	--	13.905	2.9732e-33
Cluster-37372.23046	--	--	--	6.5807	3.0744e-33
Cluster-37372.34450	XP_018016445.1	6.2e-211	PREDICTED: cytosolic non-specific dipeptidase-like isoform X1 [Hyalella azteca]	2.2669	3.1766e-33
Cluster-37372.48055	ODM99001.1	1.8e-55	Williams-Beuren syndrome chromosomal region 27 protein [Orchesella cincta]	4.0638	3.3361e-33
Cluster-37372.25630	--	--	--	7.8936	3.4972e-33
Cluster-37372.23547	XP_018012467.1	8.5e-171	PREDICTED: protein artemis-like [Hyalella azteca]	2.2026	3.973e-33
Cluster-37372.28094	AKN89450.1	9.5e-119	trypsin-like serine protease [Macrobrachium nipponense]	7.9729	4.0416e-33
Cluster-37372.31891	XP_018025804.1	9.1e-72	PREDICTED: mediator of RNA polymerase II transcription subunit 27-like [Hyalella azteca]	2.6282	4.0418e-33
Cluster-37372.32958	XP_018023300.1	2.1e-69	PREDICTED: TP53-regulating kinase-like [Hyalella azteca]	2.9792	4.3354e-33
Cluster-37372.36381	XP_021948518.1	0	glycine dehydrogenase ..decarboxylating.., mitochondrial-like [Folsomia candida]	2.6966	5.0081e-33
Cluster-37372.34671	--	--	--	13.816	5.1185e-33
Cluster-37372.34783	--	--	--	12.414	5.5345e-33
Cluster-37372.29715	XP_015836462.1	3.2e-68	PREDICTED: uncharacterized protein LOC655172 isoform X1 [Tribolium castaneum]	2.7199	5.5865e-33
Cluster-37372.33729	XP_008555569.1	4.1e-49	PREDICTED: calcyclin-binding protein [Microplitis demolitor]	2.02	7.2398e-33
Cluster-37372.33819	XP_015518124.1	4.6e-26	PREDICTED: ubiquitin-like protein 7 [Neodiprion lecontei]	2.5606	7.497e-33
Cluster-37372.28682	XP_021937931.1	7.6e-62	E3 ubiquitin-protein ligase TRAIP [Zootermopsis nevadensis]	3.71	7.8411e-33
Cluster-37372.26013	--	--	--	5.1063	8.0303e-33
Cluster-37372.36526	--	--	--	13.837	8.1718e-33
Cluster-37372.50702	--	--	--	7.7103	8.8394e-33
Cluster-37372.30213	--	--	--	5.6921	9.1773e-33
Cluster-37372.23545	--	--	--	4.8221	9.2738e-33
Cluster-37372.28126	XP_012217616.1	9.8e-09	PREDICTED: 28S ribosomal protein S36, mitochondrial isoform X1 [Linepithema humile]	2.6065	9.3794e-33
Cluster-37372.35698	XP_013782926.2	7.1e-101	protein brambleberry-like [Limulus polyphemus]	3.6361	9.6326e-33
Cluster-37372.33394	--	--	--	6.6884	1.0008e-32
Cluster-37372.31697	XP_018026679.1	6.7e-49	PREDICTED: uncharacterized protein LOC108682077 [Hyalella azteca]	4.322	1.0047e-32
Cluster-37372.34624	--	--	--	10.725	1.0294e-32
Cluster-37372.32960	--	--	--	14.073	1.0324e-32
Cluster-37372.43667	XP_018013100.1	3.2e-15	PREDICTED: uncharacterized protein LOC108670157 isoform X1 [Hyalella azteca]	4.3404	1.0987e-32
Cluster-37372.38819	--	--	--	4.5543	1.1231e-32
Cluster-37372.39044	--	--	--	10.516	1.1706e-32
Cluster-37372.36639	--	--	--	13.742	1.2202e-32
Cluster-37372.36751	--	--	--	12.321	1.2306e-32
Cluster-37372.34547	XP_018024818.1	8.9e-152	PREDICTED: beta,beta-carotene 15,15'-dioxygenase-like [Hyalella azteca]	5.4255	1.3105e-32
Cluster-37372.37661	XP_020299037.1	6.4e-10	serine..threonine-protein phosphatase 6 regulatory ankyrin repeat subunit B-like isoform X3 [Pseudomyrmex gracilis]	2.3536	1.4108e-32
Cluster-37372.40553	--	--	--	7.5998	1.5225e-32
Cluster-37372.37918	XP_018023721.1	2.8e-33	PREDICTED: vacuolar protein-sorting-associated protein 25-like [Hyalella azteca]	2.8323	1.6391e-32
Cluster-43070.1	--	--	--	8.086	1.7732e-32
Cluster-37372.44960	XP_023239154.1	1.3e-103	cyclin-D-binding Myb-like transcription factor 1 isoform X5 [Centruroides sculpturatus]	2.5238	1.9811e-32
Cluster-37372.30481	XP_023029571.1	1.2e-06	uncharacterized protein LOC111517597 [Leptinotarsa decemlineata]	2.8112	2.0906e-32
Cluster-37372.32788	KZS18036.1	8.1e-107	Uncharacterized protein APZ42_015986 [Daphnia magna]	3.4145	2.2227e-32
Cluster-37372.43452	--	--	--	7.2341	2.2562e-32
Cluster-37372.38679	--	--	--	2.6617	2.4422e-32
Cluster-37372.23672	EGT51879.1	5.1e-75	hypothetical protein CAEBREN_14589 [Caenorhabditis brenneri]	5.2699	2.9404e-32
Cluster-37372.24788	--	--	--	4.1074	2.9791e-32
Cluster-37372.51184	--	--	--	6.586	2.9895e-32
Cluster-37372.34629	XP_023333750.1	1.4e-147	uncharacterized protein LOC111705429 [Eurytemora affinis]	5.1746	3.0079e-32
Cluster-37372.30182	XP_022301137.1	3.2e-44	uncharacterized protein LOC111109348 [Crassostrea virginica]	3.9475	3.0261e-32
Cluster-37372.43892	--	--	--	8.0227	3.1026e-32
Cluster-37372.30571	--	--	--	3.8114	3.3006e-32
Cluster-37372.44754	KXJ06669.1	8.1e-265	Retrovirus-related Pol polyprotein from transposon 17.6 [Exaiptasia pallida]	4.4196	3.7767e-32
Cluster-37372.33273	--	--	--	13.74	4.3881e-32
Cluster-37372.34546	KFM75249.1	1.4e-49	General transcription factor IIF subunit 1, partial [Stegodyphus mimosarum]	7.255	5.2776e-32
Cluster-37372.30367	--	--	--	8.7025	5.2895e-32
Cluster-37372.34685	--	--	--	7.9671	5.7929e-32
Cluster-37372.35741	--	--	--	12.23	5.9246e-32
Cluster-37372.30769	--	--	--	12.572	5.9925e-32
Cluster-37372.34777	--	--	--	13.577	6.1306e-32
Cluster-37372.33894	--	--	--	8.5301	6.6899e-32
Cluster-37372.35070	--	--	--	13.585	6.8032e-32
Cluster-37372.54921	XP_018022474.1	1.8e-72	PREDICTED: putative diacyglycerol O-acyltransferase MT3848 isoform X1 [Hyalella azteca]	6.3546	6.833e-32
Cluster-37372.32839	--	--	--	9.4727	6.9902e-32
Cluster-37372.57538	--	--	--	5.305	7.6533e-32
Cluster-37372.39816	--	--	--	7.4325	7.6606e-32
Cluster-37372.27437	--	--	--	3.9549	8.0487e-32
Cluster-37372.43465	XP_013390864.1	6e-41	D-ribitol-5-phosphate cytidylyltransferase isoform X2 [Lingula anatina]	2.5404	8.1927e-32
Cluster-37372.51108	--	--	--	6.5967	8.7368e-32
Cluster-37372.54304	--	--	--	6.0427	8.7368e-32
Cluster-37372.32505	--	--	--	13.573	9.2749e-32
Cluster-37372.24962	--	--	--	10.524	9.7701e-32
Cluster-37372.18544	--	--	--	3.9	1.0481e-31
Cluster-37372.38126	XP_018007894.1	6.7e-193	PREDICTED: alpha-glucosidase-like, partial [Hyalella azteca]	3.1537	1.1442e-31
Cluster-37372.32277	--	--	--	2.8052	1.1693e-31
Cluster-37372.40123	--	--	--	4.9749	1.1863e-31
Cluster-37372.40803	--	--	--	4.2764	1.2908e-31
Cluster-37372.13710	EFX73857.1	3.8e-08	hypothetical protein DAPPUDRAFT_252527 [Daphnia pulex]	6.1249	1.3387e-31
Cluster-37372.35080	XP_022109291.1	1.3e-60	OTU domain-containing protein 3-like [Acanthaster planci]	2.7348	1.3429e-31
Cluster-37372.33480	--	--	--	12.252	1.5444e-31
Cluster-37372.20161	PNF25276.1	3e-68	tRNA methyltransferase 10-like protein A [Cryptotermes secundus]	3.584	1.721e-31
Cluster-37372.37158	--	--	--	6.0184	1.7577e-31
Cluster-37372.37159	--	--	--	4.6876	1.828e-31
Cluster-37372.28648	XP_022095735.1	6.4e-31	uncharacterized protein LOC110981969 [Acanthaster planci]	3.5499	2.0683e-31
Cluster-37372.30415	--	--	--	5.3841	2.3794e-31
Cluster-37372.38141	BAN21304.1	3.4e-15	unkown protein [Riptortus pedestris]	3.0062	2.6357e-31
Cluster-37372.30560	XP_013777601.2	5.9e-268	NF-X1-type zinc finger protein NFXL1-like isoform X1 [Limulus polyphemus]	2.5268	2.9052e-31
Cluster-37372.38852	--	--	--	9.3856	2.919e-31
Cluster-37372.33832	XP_022901210.1	8.2e-199	6-phosphofructo-2-kinase..fructose-2,6-bisphosphatase 1 isoform X1 [Onthophagus taurus]	2.3159	3.0481e-31
Cluster-37372.25985	PIK60059.1	3.7e-55	hypothetical protein BSL78_03057 [Apostichopus japonicus]	4.9716	3.0794e-31
Cluster-37372.27790	--	--	--	7.6542	3.0823e-31
Cluster-37372.22434	--	--	--	6.994	3.2772e-31
Cluster-37372.35611	XP_023725559.1	5.1e-86	vacuolar protein sorting-associated protein 29 [Cryptotermes secundus]	2.3397	3.6046e-31
Cluster-37372.34835	--	--	--	12.041	3.7162e-31
Cluster-37372.23558	PSN49804.1	9.7e-140	hypothetical protein C0J52_01376, partial [Blattella germanica]	2.553	4.1157e-31
Cluster-37372.40820	--	--	--	5.0902	4.2072e-31
Cluster-37372.34881	KOX75451.1	1.5e-14	hypothetical protein WN51_12195 [Melipona quadrifasciata]	6.4281	4.2728e-31
Cluster-37372.24909	--	--	--	10.375	5.199e-31
Cluster-37372.34622	--	--	--	12.072	5.4611e-31
Cluster-37372.21418	--	--	--	9.7124	5.7355e-31
Cluster-37372.35610	--	--	--	9.1634	5.7886e-31
Cluster-37372.11732	XP_015834409.1	3.9e-61	PREDICTED: uncharacterized protein LOC100141693 isoform X5 [Tribolium castaneum]	3.4083	5.8693e-31
Cluster-37372.44790	--	--	--	13.415	5.8693e-31
Cluster-37372.34676	--	--	--	9.347	6.1405e-31
Cluster-37372.35206	--	--	--	13.388	6.204e-31
Cluster-37372.28521	--	--	--	3.5653	6.235e-31
Cluster-37372.47505	XP_018015467.1	1e-117	PREDICTED: uncharacterized protein LOC108672335, partial [Hyalella azteca]	5.3975	7.582e-31
Cluster-37372.28585	EEN62730.1	4.7e-78	hypothetical protein BRAFLDRAFT_82360 [Branchiostoma floridae]	2.9447	7.7859e-31
Cluster-37372.28033	XP_018018306.1	2.8e-23	PREDICTED: integrator complex subunit 12-like [Hyalella azteca]	3.3216	8.3497e-31
Cluster-37372.39645	XP_013389825.1	8.5e-115	zinc finger CCHC domain-containing protein 4 [Lingula anatina]	2.1647	8.3497e-31
Cluster-37372.37205	--	--	--	3.8174	8.6824e-31
Cluster-37372.44705	AFW19996.1	6.2e-54	mitochondrial cytochrome c oxidase subunit Va [Litopenaeus vannamei]	2.1064	9.054e-31
Cluster-37372.22842	XP_018023601.1	2.7e-85	PREDICTED: glutaredoxin domain-containing cysteine-rich protein CG31559-like [Hyalella azteca]	4.5642	9.3513e-31
Cluster-37372.39576	--	--	--	4.9519	9.7105e-31
Cluster-37372.28112	--	--	--	6.6357	1.0084e-30
Cluster-37372.35182	ABV60392.1	1.5e-34	mitochondrial acyl carrier protein [Artemia franciscana]	2.3575	1.0123e-30
Cluster-37372.36271	XP_018026094.1	2.3e-276	PREDICTED: glutamine--tRNA ligase-like isoform X1 [Hyalella azteca]	2.2393	1.0174e-30
Cluster-37372.34848	--	--	--	7.4672	1.0474e-30
Cluster-37372.38413	--	--	--	6.8773	1.06e-30
Cluster-37372.33374	--	--	--	7.6821	1.0916e-30
Cluster-37372.25672	--	--	--	4.4048	1.0992e-30
Cluster-37372.32783	XP_023219243.1	4.6e-45	syntaxin-16-like isoform X2 [Centruroides sculpturatus]	3.514	1.125e-30
Cluster-37372.11853	--	--	--	8.3868	1.2162e-30
Cluster-37372.34974	XP_018012279.1	4.3e-235	PREDICTED: uncharacterized protein LOC108669458 isoform X3 [Hyalella azteca]	2.2054	1.2347e-30
Cluster-37372.34926	XP_023703848.1	1.3e-93	GTP-binding protein 10 [Cryptotermes secundus]	2.2732	1.2546e-30
Cluster-37372.51615	--	--	--	5.4537	1.2742e-30
Cluster-37372.34745	--	--	--	13.404	1.2874e-30
Cluster-37372.33293	--	--	--	9.3782	1.323e-30
Cluster-37372.33706	--	--	--	3.177	1.3434e-30
Cluster-37372.39960	--	--	--	5.3869	1.3808e-30
Cluster-37372.29185	--	--	--	9.3753	1.5653e-30
Cluster-37372.32458	--	--	--	13.426	1.6009e-30
Cluster-37372.54724	XP_001626453.1	8.9e-15	predicted protein [Nematostella vectensis]	2.9191	1.6476e-30
Cluster-37372.35682	--	--	--	13.262	1.7165e-30
Cluster-37372.44362	--	--	--	13.284	1.828e-30
Cluster-37372.36612	XP_013778606.1	3e-108	WD repeat-containing protein 75-like [Limulus polyphemus]	2.3343	1.9142e-30
Cluster-37372.20964	--	--	--	7.4073	1.9149e-30
Cluster-37372.32486	BAJ10664.1	4.8e-168	scavenger receptor class B, croquemort type [Marsupenaeus japonicus]	3.0075	2.0835e-30
Cluster-37372.27941	--	--	--	7.4223	2.1059e-30
Cluster-37372.41249	--	--	--	2.5278	2.1159e-30
Cluster-37372.34681	--	--	--	13.598	2.2613e-30
Cluster-37372.30476	--	--	--	6.1492	2.3718e-30
Cluster-37372.34659	XP_018016663.1	2.2e-64	PREDICTED: uroporphyrinogen-III synthase-like [Hyalella azteca]	2.7504	2.5372e-30
Cluster-37372.44627	--	--	--	7.5905	2.5947e-30
Cluster-37372.45759	XP_018024773.1	8e-96	PREDICTED: adenosine deaminase-like [Hyalella azteca]	2.112	2.8261e-30
Cluster-37372.29794	XP_018012989.1	1.2e-39	PREDICTED: protein DGCR6-like [Hyalella azteca]	3.485	2.8472e-30
Cluster-37372.34574	--	--	--	11.925	2.9674e-30
Cluster-37372.28809	--	--	--	6.5116	3.1835e-30
Cluster-37372.24549	--	--	--	7.556	3.3847e-30
Cluster-37372.36819	XP_019634301.1	2.2e-134	PREDICTED: origin recognition complex subunit 5-like [Branchiostoma belcheri]	2.5466	3.4477e-30
Cluster-37372.34452	BAJ23879.1	0	glycogen phosphorylase [Marsupenaeus japonicus]	3.3996	3.4878e-30
Cluster-37372.10220	XP_018007949.1	1.8e-137	PREDICTED: uncharacterized protein LOC108665683 [Hyalella azteca]	5.5147	3.7163e-30
Cluster-37372.46517	--	--	--	4.8432	3.7827e-30
Cluster-37372.32890	XP_013410707.1	4.5e-54	5-formyltetrahydrofolate cyclo-ligase [Lingula anatina]	3.0546	4.7679e-30
Cluster-37372.35283	--	--	--	13.267	4.8768e-30
Cluster-37372.9416	--	--	--	10.324	5.4208e-30
Cluster-37372.30977	XP_018023041.1	2e-46	PREDICTED: phospholipid phosphatase 1-like isoform X1 [Hyalella azteca]	3.0163	5.4643e-30
Cluster-37372.40556	--	--	--	7.9328	5.4665e-30
Cluster-37372.34708	--	--	--	10.313	5.5325e-30
Cluster-37372.34699	--	--	--	11.958	5.7745e-30
Cluster-37372.34615	--	--	--	11.835	5.8242e-30
Cluster-37372.26826	--	--	--	3.0436	5.9626e-30
Cluster-37372.38856	CAJ31266.1	2e-126	autophagy protein 5, partial [Callinectes sapidus]	2.5558	6.0012e-30
Cluster-33319.0	--	--	--	7.4852	6.2647e-30
Cluster-37372.38458	--	--	--	11.979	6.4808e-30
Cluster-37372.40746	XP_006821857.1	1.2e-26	PREDICTED: G2..mitotic-specific cyclin-B-like [Saccoglossus kowalevskii]	4.1999	6.8617e-30
Cluster-37372.30905	XP_018014995.1	3.5e-19	PREDICTED: uncharacterized protein LOC108671910 [Hyalella azteca]	2.6689	6.8745e-30
Cluster-37372.32157	--	--	--	10.161	6.8949e-30
Cluster-37372.22475	--	--	--	10.169	7.1546e-30
Cluster-37372.41502	XP_002122881.1	5.4e-125	PREDICTED: agmatinase, mitochondrial [Ciona intestinalis]	4.0059	7.185e-30
Cluster-37372.34925	--	--	--	13.404	7.2178e-30
Cluster-37372.34376	--	--	--	11.962	7.5158e-30
Cluster-37372.38490	XP_012549961.1	3.8e-24	neural-cadherin isoform X5 [Bombyx mori]	3.7738	7.927e-30
Cluster-37372.12423	--	--	--	5.1642	8.0784e-30
Cluster-37372.23176	--	--	--	11.889	8.1637e-30
Cluster-37372.27683	AST14857.1	2.2e-175	tumor suppressor protein p53 [Macrobrachium olfersii]	2.2029	8.1637e-30
Cluster-37372.45848	--	--	--	6.6432	8.6217e-30
Cluster-37372.42559	XP_018009669.1	2e-148	PREDICTED: SET and MYND domain-containing protein DDB_G0284059-like [Hyalella azteca]	2.4394	8.9699e-30
Cluster-37372.33287	XP_018020803.1	1.3e-68	PREDICTED: trichoplein keratin filament-binding protein-like [Hyalella azteca]	3.5645	9.8993e-30
Cluster-37372.38681	--	--	--	8.5028	9.9153e-30
Cluster-37372.28134	XP_018024533.1	1.3e-37	PREDICTED: U6 snRNA-associated Sm-like protein LSm5 [Hyalella azteca]	3.0141	1.0155e-29
Cluster-37372.33188	XP_018019901.1	5.1e-23	PREDICTED: RPA-interacting protein B-like [Hyalella azteca]	2.4494	1.0155e-29
Cluster-37372.33246	--	--	--	13.426	1.0475e-29
Cluster-37372.37530	--	--	--	5.719	1.0808e-29
Cluster-37372.24731	--	--	--	5.0531	1.2081e-29
Cluster-37372.34295	--	--	--	13.125	1.2724e-29
Cluster-37372.54686	XP_018011788.1	1.3e-39	PREDICTED: uncharacterized protein LOC108669014 [Hyalella azteca]	5.2748	1.3379e-29
Cluster-37372.23936	--	--	--	5.6361	1.3619e-29
Cluster-37372.31197	XP_018026160.1	1.8e-32	PREDICTED: multifunctional methyltransferase subunit TRM112-like protein [Hyalella azteca]	2.3937	1.3694e-29
Cluster-37372.22023	XP_018024821.1	9.1e-61	PREDICTED: cell wall protein PRY3-like [Hyalella azteca]	6.9367	1.3789e-29
Cluster-37372.49749	--	--	--	5.5926	1.4296e-29
Cluster-37372.35862	--	--	--	13.128	1.4786e-29
Cluster-37372.45211	XP_013776083.1	2.4e-194	cyclin-G-associated kinase-like [Limulus polyphemus]	2.4416	1.5442e-29
Cluster-37372.45257	--	--	--	9.707	1.6117e-29
Cluster-37372.45162	--	--	--	10.248	1.639e-29
Cluster-37372.35654	--	--	--	6.2637	1.6395e-29
Cluster-37372.36258	--	--	--	4.9419	1.6481e-29
Cluster-37372.33777	XP_018015702.1	1.5e-174	PREDICTED: histidine--tRNA ligase, cytoplasmic-like isoform X3 [Hyalella azteca]	2.8391	1.7238e-29
Cluster-36684.0	XP_018010907.1	4.2e-168	PREDICTED: uncharacterized protein LOC108668242 isoform X2 [Hyalella azteca]	5.0386	1.8198e-29
Cluster-37372.26502	ABG01803.1	3.5e-50	putative accessory gland protein, partial [Gryllus pennsylvanicus]	2.6474	1.877e-29
Cluster-37372.45074	--	--	--	3.2263	2.0163e-29
Cluster-37372.25620	--	--	--	5.4966	2.0763e-29
Cluster-37372.16881	--	--	--	7.9505	2.1449e-29
Cluster-37372.42399	--	--	--	4.6956	2.2535e-29
Cluster-37372.44710	--	--	--	13.081	2.319e-29
Cluster-37372.37531	--	--	--	10.086	2.3609e-29
Cluster-37372.36195	ACR43474.1	3.7e-187	arginine kinase [Crangon crangon]	2.9526	2.3643e-29
Cluster-37372.34782	PSN30531.1	2.2e-14	hypothetical protein C0J52_25590 [Blattella germanica]	7.8884	2.4422e-29
Cluster-37372.31234	XP_018014471.1	4.5e-70	PREDICTED: disrupted in renal carcinoma protein 2 homolog [Hyalella azteca]	4.8006	2.5724e-29
Cluster-37372.31043	AST11587.1	1.6e-36	ficolin 2 [Macrobrachium nipponense]	7.1717	2.6068e-29
Cluster-37372.27433	--	--	--	3.2702	2.6128e-29
Cluster-38454.0	ANJ46029.1	1.6e-54	peritrophin 2 [Eriocheir sinensis]	4.2557	2.719e-29
Cluster-37372.40243	--	--	--	6.102	2.9782e-29
Cluster-37372.34470	--	--	--	7.9939	3.0511e-29
Cluster-37372.26135	--	--	--	8.6764	3.2777e-29
Cluster-37372.23475	XP_018024327.1	6.3e-66	PREDICTED: transcription initiation factor TFIID subunit 8-like [Hyalella azteca]	2.4311	3.3594e-29
Cluster-37372.50053	XP_023713885.1	4.5e-176	kinesin-like protein KIF12 isoform X1 [Cryptotermes secundus]	2.5376	3.4272e-29
Cluster-37372.38989	--	--	--	5.0005	3.4581e-29
Cluster-37372.20244	XP_018013456.1	3.9e-48	PREDICTED: biogenesis of lysosome-related organelles complex 1 subunit 2-like [Hyalella azteca]	2.5624	3.5211e-29
Cluster-37372.45525	--	--	--	4.6792	3.528e-29
Cluster-37372.40311	XP_780428.1	2.4e-163	PREDICTED: tryptophan--tRNA ligase, cytoplasmic [Strongylocentrotus purpuratus]	2.8192	3.5987e-29
Cluster-37372.36536	XP_001848898.1	5.7e-19	basic FGF-repressed Zic-binding protein [Culex quinquefasciatus]	2.776	3.7082e-29
Cluster-37372.35325	XP_021916389.1	7.8e-66	PRELI domain-containing protein 1, mitochondrial-like [Zootermopsis nevadensis]	2.912	3.8293e-29
Cluster-37372.31492	AJT60334.1	2.6e-176	farnesyl diphosphate synthase [Portunus trituberculatus]	2.6978	3.9009e-29
Cluster-37372.27490	XP_018012665.1	1.4e-152	PREDICTED: LIM..homeobox protein Lhx1-like isoform X1 [Hyalella azteca]	7.0534	3.9334e-29
Cluster-37372.41877	--	--	--	5.6545	4.1936e-29
Cluster-37372.46657	KPI97496.1	2.2e-07	Uncharacterized protein L609 [Papilio xuthus]	6.2733	4.2747e-29
Cluster-37372.36238	PRD25701.1	7.5e-71	Prdm9 [Nephila clavipes]	4.1921	4.3676e-29
Cluster-37372.30836	XP_022309567.1	2e-103	zinc finger protein 665-like [Crassostrea virginica]	2.3542	4.426e-29
Cluster-37372.47005	XP_022312792.1	1.8e-10	uncharacterized protein LOC111117857 [Crassostrea virginica]	10.041	4.4521e-29
Cluster-37372.35681	--	--	--	13.062	5.2256e-29
Cluster-37372.34503	--	--	--	12.947	5.3975e-29
Cluster-37372.32884	--	--	--	13.018	5.4982e-29
Cluster-37372.28403	XP_019615680.1	1.4e-180	PREDICTED: vacuolar protein sorting-associated protein 33A-like [Branchiostoma belcheri]	2.7401	5.5146e-29
Cluster-37372.27855	--	--	--	7.1878	5.5512e-29
Cluster-37372.45501	--	--	--	7.302	5.7171e-29
Cluster-37372.32542	--	--	--	5.5158	5.7293e-29
Cluster-37372.28586	XP_002614056.1	4.4e-60	hypothetical protein BRAFLDRAFT_57245 [Branchiostoma floridae]	3.1384	6.2255e-29
Cluster-37372.37948	--	--	--	3.8284	6.4388e-29
Cluster-37372.37399	--	--	--	5.4662	6.8595e-29
Cluster-37372.36260	--	--	--	9.2498	6.97e-29
Cluster-37372.29346	--	--	--	3.5468	7.0541e-29
Cluster-37372.35298	--	--	--	13.091	7.1751e-29
Cluster-37372.44638	XP_018008545.1	2.4e-86	PREDICTED: xyloside xylosyltransferase 1-like [Hyalella azteca]	2.4475	7.3518e-29
Cluster-37372.46797	--	--	--	7.0673	7.6732e-29
Cluster-37372.35027	--	--	--	7.0144	8.1165e-29
Cluster-37372.35691	ATA58412.1	6e-280	mitochondrial ECHA [Eulimnogammarus verrucosus]	2.0901	8.9774e-29
Cluster-37372.49940	--	--	--	-4.6566	9.5627e-29
Cluster-37372.41688	XP_023227931.1	0	chondroitin sulfate proteoglycan 4-like [Centruroides sculpturatus]	2.9071	9.7814e-29
Cluster-37372.35657	XP_014771528.1	4e-36	PREDICTED: zinc finger protein 28-like [Octopus bimaculoides]	2.5554	1.0275e-28
Cluster-37372.25796	--	--	--	3.0467	1.0338e-28
Cluster-37372.36207	--	--	--	12.915	1.1451e-28
Cluster-37372.29312	--	--	--	10.101	1.1484e-28
Cluster-37372.35797	PRD29586.1	8.5e-36	Tspear [Nephila clavipes]	3.434	1.182e-28
Cluster-37372.33844	--	--	--	5.9122	1.2212e-28
Cluster-37372.38918	--	--	--	5.5697	1.4164e-28
Cluster-37372.48730	--	--	--	8.9274	1.5087e-28
Cluster-37372.30815	XP_013773197.1	7.6e-87	DNA-directed RNA polymerases I and III subunit RPAC1-like isoform X1 [Limulus polyphemus]	2.6624	1.5431e-28
Cluster-37372.34326	XP_013776320.1	7.4e-228	T-complex protein 1 subunit delta-like [Limulus polyphemus]	2.1411	1.5637e-28
Cluster-37372.21640	--	--	--	8.2624	1.6368e-28
Cluster-37372.33495	AHK23065.1	4.9e-218	double-stranded RNA-specific adenosine deaminase [Marsupenaeus japonicus]	2.0841	1.6496e-28
Cluster-37372.34781	--	--	--	13.173	1.6514e-28
Cluster-37372.49184	--	--	--	8.2374	1.6687e-28
Cluster-37372.18860	XP_018021847.1	8.5e-62	PREDICTED: uncharacterized protein LOC108678027 [Hyalella azteca]	7.6223	1.6955e-28
Cluster-37372.32326	ADR74381.1	2.1e-164	prophenoloxidase-activating enzyme 1a [Penaeus monodon]	5.842	1.7207e-28
Cluster-37372.49346	--	--	--	2.3633	2.0425e-28
Cluster-37372.34534	--	--	--	5.8675	2.1469e-28
Cluster-37372.37659	--	--	--	2.9199	2.2599e-28
Cluster-37372.41765	--	--	--	7.2144	2.3134e-28
Cluster-37372.34300	XP_018018001.1	8.6e-144	PREDICTED: cytoplasmic polyadenylation element-binding protein 1-like [Hyalella azteca]	3.7257	2.4675e-28
Cluster-37372.24717	--	--	--	7.3214	2.5324e-28
Cluster-37372.34306	--	--	--	12.774	2.6098e-28
Cluster-37372.45931	--	--	--	12.201	2.672e-28
Cluster-37372.57646	XP_018015642.1	6.6e-79	PREDICTED: uncharacterized protein LOC108672487 [Hyalella azteca]	4.9588	2.996e-28
Cluster-37372.34603	ABB05537.1	6.9e-26	ferritin peptide [Fenneropenaeus chinensis]	3.7779	3.075e-28
Cluster-37372.25252	--	--	--	12.849	3.523e-28
Cluster-37372.46510	--	--	--	2.7188	3.7142e-28
Cluster-37372.22395	--	--	--	3.7215	3.7651e-28
Cluster-37372.46723	--	--	--	13.03	4.1367e-28
Cluster-37372.47357	KXJ06669.1	1.4e-290	Retrovirus-related Pol polyprotein from transposon 17.6 [Exaiptasia pallida]	3.3729	4.2509e-28
Cluster-37372.29764	XP_018016768.1	4.9e-08	PREDICTED: oplophorus-luciferin 2-monooxygenase non-catalytic subunit-like [Hyalella azteca]	11.497	4.9386e-28
Cluster-37372.45500	--	--	--	7.6966	5.16e-28
Cluster-37372.30651	PSN44678.1	1.1e-32	hypothetical protein C0J52_15633 [Blattella germanica]	4.6022	5.2619e-28
Cluster-37372.42737	BAM76968.1	0	dual oxidase [Marsupenaeus japonicus]	3.0928	5.294e-28
Cluster-37372.30626	XP_017038961.1	2.1e-10	PREDICTED: AF4..FMR2 family member 1 [Drosophila ficusphila]	3.704	5.3942e-28
Cluster-37372.14708	ACY66494.3	4.3e-49	serine protease [Scylla paramamosain]	2.7806	5.4218e-28
Cluster-37372.42554	XP_013381090.1	2.2e-174	malate synthase, glyoxysomal-like isoform X2 [Lingula anatina]	2.8203	5.4769e-28
Cluster-37372.19801	--	--	--	4.7532	5.8047e-28
Cluster-37372.35687	--	--	--	12.81	6.1296e-28
Cluster-37372.7587	XP_018021845.1	6.6e-154	PREDICTED: irregular chiasm C-roughest protein-like [Hyalella azteca]	-3.2732	6.1323e-28
Cluster-37372.34981	--	--	--	12.931	6.1768e-28
Cluster-37372.24382	--	--	--	6.2893	6.5846e-28
Cluster-37372.51213	--	--	--	5.7827	7.1188e-28
Cluster-37372.42773	--	--	--	4.7996	7.1641e-28
Cluster-37372.39113	--	--	--	8.8685	7.3427e-28
Cluster-37372.32548	XP_011663462.1	5.5e-40	PREDICTED: uncharacterized protein LOC762694 [Strongylocentrotus purpuratus]	3.7804	7.5284e-28
Cluster-37372.37201	--	--	--	8.7812	8.1426e-28
Cluster-36392.0	PNF38494.1	1.1e-111	hypothetical protein B7P43_G03959 [Cryptotermes secundus]	4.5964	8.3996e-28
Cluster-37372.34322	--	--	--	12.664	8.8335e-28
Cluster-37372.34455	--	--	--	12.677	9.2058e-28
Cluster-37372.37921	XP_018011242.1	3.1e-47	PREDICTED: uncharacterized protein LOC108668520 isoform X1 [Hyalella azteca]	2.4794	9.2058e-28
Cluster-37372.36091	--	--	--	9.8943	9.4491e-28
Cluster-37372.45098	PIK52773.1	8.1e-143	hypothetical protein BSL78_10348 [Apostichopus japonicus]	4.297	9.539e-28
Cluster-37372.24235	--	--	--	5.6874	9.8876e-28
Cluster-37372.36457	AGH68884.1	1.2e-113	G protein suppressor 2 [Litopenaeus vannamei]	2.055	1.0078e-27
Cluster-37372.34834	--	--	--	11.396	1.0338e-27
Cluster-37372.36147	--	--	--	8.9561	1.0461e-27
Cluster-37372.29121	ADO95158.1	1.1e-24	mitochondrial ribosomal protein L54 [Antheraea yamamai]	2.9802	1.0515e-27
Cluster-37372.34735	--	--	--	12.647	1.0758e-27
Cluster-37372.36335	XP_021003141.1	9.8e-35	anaphase-promoting complex subunit 10 [Parasteatoda tepidariorum]	12.673	1.0974e-27
Cluster-37372.27470	XP_018018997.1	1.1e-86	PREDICTED: WD repeat-containing protein 55-like [Hyalella azteca]	2.5266	1.1003e-27
Cluster-37372.51817	--	--	--	4.1443	1.1084e-27
Cluster-37372.41022	XP_018016085.1	3e-108	PREDICTED: protein NipSnap-like isoform X1 [Hyalella azteca]	2.1539	1.1607e-27
Cluster-37372.27294	--	--	--	8.1678	1.1639e-27
Cluster-37372.45258	--	--	--	13.029	1.1883e-27
Cluster-37372.19546	AHM10345.1	1.2e-56	tetraspanins-like protein [Penaeus monodon]	12.862	1.1954e-27
Cluster-37372.39809	--	--	--	5.323	1.223e-27
Cluster-37372.24046	XP_022254833.1	2.5e-106	protein SHQ1 homolog isoform X2 [Limulus polyphemus]	2.3765	1.2573e-27
Cluster-37372.22086	XP_022107375.1	8.4e-20	vitamin K epoxide reductase complex subunit 1-like protein 1 [Acanthaster planci]	2.4574	1.3551e-27
Cluster-37372.25634	XP_022161380.1	3.7e-27	uncharacterized protein LOC111027331 [Myzus persicae]	4.1879	1.3731e-27
Cluster-37372.28727	--	--	--	7.0437	1.5335e-27
Cluster-37372.34905	--	--	--	12.606	1.628e-27
Cluster-37372.19199	EDO27485.1	4.1e-12	predicted protein, partial [Nematostella vectensis]	7.0984	1.7204e-27
Cluster-37372.33716	XP_018006815.1	3.6e-29	PREDICTED: uncharacterized protein LOC108664663 [Hyalella azteca]	2.6073	1.9188e-27
Cluster-37372.42531	--	--	--	9.84	2.0625e-27
Cluster-37372.34833	--	--	--	12.622	2.1038e-27
Cluster-37372.27432	XP_019621673.1	2.2e-29	PREDICTED: DNA-directed RNA polymerase I subunit RPA49-like [Branchiostoma belcheri]	2.3323	2.1477e-27
Cluster-37372.51477	--	--	--	11.344	2.1496e-27
Cluster-37372.57024	AOG14379.1	6.1e-253	small conductance calcium-activated potassium channel [Cancer borealis]	3.6258	2.1739e-27
Cluster-37372.40235	XP_019923529.1	1.6e-53	PREDICTED: zinc finger protein OZF-like [Crassostrea gigas]	2.2967	2.2097e-27
Cluster-37372.34770	--	--	--	12.831	2.2515e-27
Cluster-29985.1	--	--	--	6.3928	2.2972e-27
Cluster-37372.41655	XP_018011602.1	1.6e-120	PREDICTED: major facilitator superfamily domain-containing protein 6-like [Hyalella azteca]	3.0429	2.428e-27
Cluster-37372.40693	XP_013419518.1	5.4e-242	uncharacterized protein LOC106180161 [Lingula anatina]	2.1887	2.4406e-27
Cluster-37372.29653	XP_018016017.1	4.4e-15	PREDICTED: alpha carbonic anhydrase 8-like [Hyalella azteca]	5.6578	2.5228e-27
Cluster-37372.36774	AEP13982.1	2.2e-30	lipid storage droplet protein [Penaeus monodon]	2.843	2.609e-27
Cluster-37372.35643	--	--	--	5.165	2.6113e-27
Cluster-37372.42415	--	--	--	4.6041	2.6669e-27
Cluster-37372.43652	--	--	--	6.2404	2.6945e-27
Cluster-37372.51365	XP_015903949.2	1.9e-89	RNA-binding protein Musashi homolog Rbp6-like isoform X2 [Parasteatoda tepidariorum]	2.7659	2.8856e-27
Cluster-37372.39554	KXJ06669.1	5.5e-128	Retrovirus-related Pol polyprotein from transposon 17.6 [Exaiptasia pallida]	4.2863	2.8989e-27
Cluster-37372.50550	XP_018006493.1	1.5e-80	PREDICTED: sialin-like [Hyalella azteca]	4.2663	2.9264e-27
Cluster-37372.35297	--	--	--	12.624	3.0745e-27
Cluster-37372.11686	XP_018013242.1	1.2e-159	PREDICTED: uncharacterized protein LOC108670293 [Hyalella azteca]	-2.5074	3.1296e-27
Cluster-37372.53139	--	--	--	5.5979	3.1689e-27
Cluster-37372.32694	--	--	--	11.314	3.1771e-27
Cluster-37372.37684	XP_018022134.1	5e-196	PREDICTED: RNA pseudouridylate synthase domain-containing protein 2-like [Hyalella azteca]	2.0153	3.3048e-27
Cluster-37372.26390	--	--	--	12.588	3.4686e-27
Cluster-37372.41864	--	--	--	8.4412	3.4795e-27
Cluster-37372.33847	--	--	--	5.9513	3.8057e-27
Cluster-37372.35972	XP_012256477.1	7.3e-186	nucleolar protein 10 [Athalia rosae]	2.4432	3.8342e-27
Cluster-37372.28272	PNF23112.1	6.5e-126	putative malonyl-CoA-acyl carrier protein transacylase, mitochondrial [Cryptotermes secundus]	3.0087	4.2185e-27
Cluster-37372.59952	--	--	--	-7.4514	4.2589e-27
Cluster-37372.24751	XP_023159379.1	3.1e-53	glycoprotein-N-acetylgalactosamine 3-beta-galactosyltransferase 1 isoform X1 [Ceratitis capitata]	7.367	4.3962e-27
Cluster-37372.16056	KDR17025.1	1.3e-26	hypothetical protein L798_09035 [Zootermopsis nevadensis]	6.3691	4.4202e-27
Cluster-37372.22970	--	--	--	6.9522	4.5312e-27
Cluster-37372.43144	--	--	--	4.1546	4.5975e-27
Cluster-37372.38158	XP_023016600.1	5.8e-12	uncharacterized protein LOC111505907 isoform X3 [Leptinotarsa decemlineata]	3.2767	4.645e-27
Cluster-37372.43810	PFX12890.1	4.3e-78	Transposon TX1 uncharacterized 149 kDa protein [Stylophora pistillata]	4.0547	4.645e-27
Cluster-37372.28658	--	--	--	4.5999	4.6842e-27
Cluster-37372.23047	--	--	--	7.9706	4.8162e-27
Cluster-37372.32867	XP_018007004.1	8.3e-112	PREDICTED: proteasome subunit beta type-7-like [Hyalella azteca]	2.2295	4.8217e-27
Cluster-37372.45387	--	--	--	7.1366	4.8316e-27
Cluster-37372.37317	ENN73543.1	2.2e-39	hypothetical protein YQE_09794, partial [Dendroctonus ponderosae]	4.2401	5.1298e-27
Cluster-37372.31311	XP_012259128.1	4.1e-57	cytochrome b-c1 complex subunit 2, mitochondrial [Athalia rosae]	2.3974	5.2461e-27
Cluster-37372.28441	--	--	--	12.583	5.3096e-27
Cluster-37372.33496	ADN52396.1	1.7e-124	triosephosphate isomerase [Eriocheir sinensis]	2.9963	5.3421e-27
Cluster-28707.0	XP_018013645.1	2e-51	PREDICTED: methyltransferase-like protein 7A [Hyalella azteca]	4.9131	5.5632e-27
Cluster-37372.25670	--	--	--	4.3252	5.609e-27
Cluster-37372.37209	--	--	--	12.499	5.6222e-27
Cluster-37372.34684	--	--	--	12.557	5.7879e-27
Cluster-37372.39222	XP_006813838.1	3.2e-13	PREDICTED: uncharacterized protein LOC100371911 [Saccoglossus kowalevskii]	4.49	5.7879e-27
Cluster-37372.47074	XP_011447158.2	1.1e-27	PREDICTED: uncharacterized protein LOC105342062 isoform X1 [Crassostrea gigas]	3.6833	6.4198e-27
Cluster-42543.0	--	--	--	7.5529	7.1169e-27
Cluster-37372.38030	--	--	--	4.0442	7.1841e-27
Cluster-37372.23393	XP_021916528.1	4.8e-55	methyltransferase-like protein 22 isoform X1 [Zootermopsis nevadensis]	2.9777	7.7129e-27
Cluster-37372.42359	--	--	--	4.3783	7.882e-27
Cluster-37372.36624	--	--	--	12.455	8.0169e-27
Cluster-37372.20436	--	--	--	2.5235	8.1126e-27
Cluster-37372.31103	--	--	--	7.5143	8.4513e-27
Cluster-37372.26776	XP_021938042.1	8.9e-40	UPF0545 protein C22orf39 homolog [Zootermopsis nevadensis]	3.3464	9.04e-27
Cluster-37372.55323	--	--	--	6.8175	9.1154e-27
Cluster-37372.37997	BAH22617.1	9.4e-162	alanine racemase [Marsupenaeus japonicus]	3.2978	1.0445e-26
Cluster-37372.41979	--	--	--	7.6355	1.0925e-26
Cluster-37372.39942	XP_014673220.1	2e-26	PREDICTED: G patch domain-containing protein 4-like isoform X1 [Priapulus caudatus]	2.7073	1.1067e-26
Cluster-37372.36129	XP_013780085.1	2.8e-41	peptidyl-tRNA hydrolase ICT1, mitochondrial-like [Limulus polyphemus]	2.2802	1.1134e-26
Cluster-37372.34666	--	--	--	13.076	1.1977e-26
Cluster-37372.24979	--	--	--	8.7066	1.2333e-26
Cluster-37372.34398	XP_013785621.1	2.9e-105	proteasome subunit alpha type-5-like [Limulus polyphemus]	2.0897	1.2418e-26
Cluster-37372.34606	--	--	--	3.3387	1.3374e-26
Cluster-37372.47359	--	--	--	2.3578	1.3593e-26
Cluster-37372.33660	--	--	--	2.7811	1.441e-26
Cluster-37372.29463	--	--	--	4.2973	1.5753e-26
Cluster-37372.35091	XP_018028238.1	5.6e-63	PREDICTED: peroxidase-like [Hyalella azteca]	4.7196	1.5883e-26
Cluster-37372.31316	--	--	--	11.155	1.7129e-26
Cluster-37372.7495	XP_018025277.1	0	PREDICTED: Down syndrome cell adhesion molecule-like protein Dscam2 [Hyalella azteca]	-3.722	1.7343e-26
Cluster-37372.29520	--	--	--	4.1517	1.7432e-26
Cluster-37372.38128	--	--	--	2.8291	1.8652e-26
Cluster-37372.36657	--	--	--	12.406	1.9175e-26
Cluster-37372.24961	--	--	--	7.5288	1.9591e-26
Cluster-37372.50133	--	--	--	7.72	2.0035e-26
Cluster-37372.26929	--	--	--	11.332	2.0185e-26
Cluster-37372.33279	--	--	--	11.248	2.0382e-26
Cluster-37372.37520	--	--	--	6.3728	2.0537e-26
Cluster-37372.47942	--	--	--	6.7746	2.1012e-26
Cluster-37372.25481	--	--	--	6.2653	2.3011e-26
Cluster-37372.21002	--	--	--	5.3947	2.3211e-26
Cluster-37372.38632	--	--	--	12.379	2.3297e-26
Cluster-37372.41478	--	--	--	4.0937	2.3358e-26
Cluster-37372.37950	XP_021002577.1	4.9e-28	low-density lipoprotein receptor-related protein 2-like [Parasteatoda tepidariorum]	2.8852	2.4882e-26
Cluster-37372.34772	--	--	--	11.211	2.6494e-26
Cluster-37372.33549	--	--	--	3.4147	2.6977e-26
Cluster-37372.19374	--	--	--	3.7471	2.7716e-26
Cluster-37372.34210	EEC15219.1	1.3e-09	translation initiation factor eIF3, p35 subunit, putative, partial [Ixodes scapularis]	2.4594	2.7795e-26
Cluster-37372.37861	--	--	--	6.9699	2.8937e-26
Cluster-37372.35228	XP_018014580.1	8.2e-189	PREDICTED: phosphatidylinositol 4-kinase type 2-beta-like isoform X2 [Hyalella azteca]	2.2711	2.9083e-26
Cluster-37372.38435	XP_019617808.1	2.8e-142	PREDICTED: zinc finger protein 260-like [Branchiostoma belcheri]	3.5606	2.9578e-26
Cluster-37372.17071	--	--	--	5.4629	3.0407e-26
Cluster-37372.38692	XP_018018467.1	1.4e-18	PREDICTED: larval cuticle protein LCP-22-like [Hyalella azteca]	6.9656	3.1178e-26
Cluster-37372.37636	--	--	--	3.0384	3.1208e-26
Cluster-37372.50437	--	--	--	9.6806	3.1959e-26
Cluster-37372.23925	XP_018027472.1	1.7e-32	PREDICTED: 28S ribosomal protein S18c, mitochondrial-like [Hyalella azteca]	2.3088	3.2031e-26
Cluster-37372.38446	--	--	--	11.305	3.3263e-26
Cluster-37372.34706	--	--	--	12.345	3.3788e-26
Cluster-37372.48919	XP_018026562.1	0	PREDICTED: uncharacterized protein LOC108681986, partial [Hyalella azteca]	2.9199	3.5874e-26
Cluster-37372.51614	--	--	--	6.2658	3.5874e-26
Cluster-37372.28580	--	--	--	12.421	3.7615e-26
Cluster-37372.20276	--	--	--	6.6766	3.8652e-26
Cluster-37372.5317	--	--	--	-7.8978	3.9116e-26
Cluster-37372.35282	--	--	--	6.9546	4.1467e-26
Cluster-37372.40117	--	--	--	5.3738	4.1638e-26
Cluster-37372.42874	--	--	--	9.6416	4.503e-26
Cluster-37372.15388	--	--	--	3.1676	4.6464e-26
Cluster-37372.34702	--	--	--	12.331	4.6464e-26
Cluster-37372.48511	--	--	--	3.9098	4.7944e-26
Cluster-37372.32598	XP_019641234.1	8.9e-218	PREDICTED: zinc finger protein 91-like [Branchiostoma belcheri]	2.4929	4.9419e-26
Cluster-37372.30749	--	--	--	4.5635	5.0734e-26
Cluster-37372.48210	--	--	--	7.1089	5.1161e-26
Cluster-37372.38680	--	--	--	11.359	5.1512e-26
Cluster-37372.46489	--	--	--	5.3133	5.3507e-26
Cluster-37372.31442	--	--	--	3.7452	5.5611e-26
Cluster-37372.10042	XP_023029162.1	0	probable chitinase 10 isoform X1 [Leptinotarsa decemlineata]	7.5232	5.9385e-26
Cluster-37372.38426	PIK41946.1	6.8e-23	hypothetical protein BSL78_21209 [Apostichopus japonicus]	3.4582	6.1173e-26
Cluster-37372.37798	--	--	--	8.0283	6.4094e-26
Cluster-37372.38023	--	--	--	5.5386	6.5526e-26
Cluster-37372.37575	XP_021937182.1	5.7e-114	carbohydrate sulfotransferase 5 isoform X3 [Zootermopsis nevadensis]	4.035	6.5768e-26
Cluster-37372.44310	XP_018019291.1	1.6e-32	PREDICTED: homeobox protein prospero-like, partial [Hyalella azteca]	2.3866	6.7534e-26
Cluster-37372.21833	--	--	--	5.2846	6.9514e-26
Cluster-37372.40698	--	--	--	9.8276	7.2488e-26
Cluster-37372.53326	XP_018016047.1	4.3e-147	PREDICTED: L-threonine 3-dehydrogenase, mitochondrial-like [Hyalella azteca]	6.2959	7.6046e-26
Cluster-37372.34528	XP_012139773.1	5.3e-22	PREDICTED: SET and MYND domain-containing protein 4-like [Megachile rotundata]	6.1143	7.8894e-26
Cluster-37372.15835	--	--	--	6.0041	8.1708e-26
Cluster-37372.21839	XP_018023118.1	1.2e-25	PREDICTED: uncharacterized protein LOC108679104 [Hyalella azteca]	3.3155	9.0184e-26
Cluster-37372.36123	--	--	--	5.8752	9.0249e-26
Cluster-37372.25894	--	--	--	5.6545	9.0619e-26
Cluster-37372.7761	--	--	--	-3.2437	9.5742e-26
Cluster-37372.46582	XP_022252704.1	1.3e-43	chromatin modification-related protein MEAF6-like isoform X1 [Limulus polyphemus]	2.7693	9.5799e-26
Cluster-37372.32156	--	--	--	11.269	9.6033e-26
Cluster-37372.41871	XP_018007565.1	9.9e-66	PREDICTED: palmitoyltransferase ZDHHC23-like [Hyalella azteca]	3.3069	9.8499e-26
Cluster-37372.12252	--	--	--	5.6509	1.012e-25
Cluster-37372.30622	XP_011665173.1	1.1e-225	PREDICTED: uncharacterized protein LOC763830, partial [Strongylocentrotus purpuratus]	3.7601	1.0134e-25
Cluster-37372.44438	--	--	--	6.4799	1.0189e-25
Cluster-37372.34619	--	--	--	12.242	1.0382e-25
Cluster-37372.26787	--	--	--	7.6177	1.0406e-25
Cluster-37372.32566	XP_021923446.1	6.7e-34	zinc finger protein 883-like isoform X6 [Zootermopsis nevadensis]	3.2894	1.0608e-25
Cluster-37372.23157	XP_018019089.1	3.3e-41	PREDICTED: putative mediator of RNA polymerase II transcription subunit 12 [Hyalella azteca]	3.9472	1.1038e-25
Cluster-37372.31877	--	--	--	11.422	1.1083e-25
Cluster-37372.21196	--	--	--	5.3	1.1173e-25
Cluster-37372.31820	--	--	--	3.2088	1.1173e-25
Cluster-37372.32602	--	--	--	12.443	1.359e-25
Cluster-37372.23125	--	--	--	11.206	1.3694e-25
Cluster-37372.44048	--	--	--	3.7431	1.4201e-25
Cluster-37372.30625	--	--	--	4.9613	1.4327e-25
Cluster-37372.37119	XP_018024612.1	7.7e-78	PREDICTED: membrane progestin receptor gamma-B-like [Hyalella azteca]	2.3828	1.5929e-25
Cluster-37372.47987	--	--	--	6.0322	1.6045e-25
Cluster-37372.34774	--	--	--	12.533	1.605e-25
Cluster-37372.33060	AFV93996.1	1.1e-16	membrane-anchored androgenic gland specific factor [Cherax quadricarinatus]	6.6586	1.616e-25
Cluster-37372.30475	XP_018007509.1	3.9e-06	PREDICTED: uncharacterized protein LOC108665284 [Hyalella azteca]	3.7902	1.6456e-25
Cluster-37372.34309	--	--	--	11.102	1.6469e-25
Cluster-37372.35498	XP_023715456.1	0	small G protein signaling modulator 2-like isoform X2 [Cryptotermes secundus]	3.1309	1.653e-25
Cluster-37372.33297	AFA26604.1	2e-163	farnesoic acid O-methyltransferase [Macrobrachium nipponense]	3.3491	1.6972e-25
Cluster-37372.27419	Q9GV46.1	1.1e-06	RecName: Full=Oplophorus-luciferin 2-monooxygenase non-catalytic subunit; Flags: Precursor	12.178	1.743e-25
Cluster-37372.29691	XP_023241241.1	9.2e-79	activating signal cointegrator 1 complex subunit 1-like [Centruroides sculpturatus]	2.4248	1.7668e-25
Cluster-37372.27748	XP_018014516.1	1.4e-09	PREDICTED: bestrophin-4-like, partial [Hyalella azteca]	3.4766	1.776e-25
Cluster-37372.28399	--	--	--	8.4238	1.8976e-25
Cluster-37372.35534	--	--	--	5.818	1.9247e-25
Cluster-37372.23151	KOF72977.1	7.3e-110	hypothetical protein OCBIM_22038574mg, partial [Octopus bimaculoides]	2.3957	2.0571e-25
Cluster-37372.35531	XP_012257789.1	2.7e-243	nardilysin-like [Athalia rosae]	2.0885	2.1008e-25
Cluster-37372.30738	XP_022242588.1	5.4e-10	kelch-like protein 12 isoform X1 [Limulus polyphemus]	2.6012	2.1013e-25
Cluster-37372.34965	--	--	--	12.16	2.2021e-25
Cluster-37372.33010	XP_008546877.1	1.3e-19	PREDICTED: huntingtin-interacting protein K [Microplitis demolitor]	2.5274	2.3377e-25
Cluster-37372.33960	CAB85963.1	1.4e-202	alpha glucosidase [Litopenaeus vannamei]	2.351	2.402e-25
Cluster-37372.36221	ADK38544.1	6.7e-74	progestin membrane receptor component 1 [Penaeus monodon]	2.1	2.5049e-25
Cluster-37372.33584	ADK25704.1	2.7e-179	glyceraldehyde-3-phosphate dehydrogenase [Cancer borealis]	2.6338	2.7425e-25
Cluster-37372.23786	AEB54652.1	5e-52	tRNA_splicing nuclease 2 [Procambarus clarkii]	3.0151	2.7482e-25
Cluster-37372.48465	--	--	--	6.3022	2.8431e-25
Cluster-37372.17255	--	--	--	5.0318	3.1841e-25
Cluster-37372.33782	--	--	--	12.488	3.2e-25
Cluster-37372.34858	--	--	--	12.213	3.2069e-25
Cluster-37372.25856	--	--	--	5.998	3.2486e-25
Cluster-37372.38706	--	--	--	5.2135	3.5459e-25
Cluster-37372.44791	--	--	--	8.715	3.5954e-25
Cluster-37372.28381	XP_022182502.1	1.5e-40	piggyBac transposable element-derived protein 4-like [Myzus persicae]	2.5719	3.6829e-25
Cluster-37372.39664	--	--	--	8.5342	4.0191e-25
Cluster-37372.8025	AJO70198.1	0	sodium-chloride cotransporter [Cherax cainii]	-2.1772	4.0866e-25
Cluster-37372.53064	XP_023219698.1	0	atrial natriuretic peptide receptor 1-like [Centruroides sculpturatus]	2.7817	4.1208e-25
Cluster-37372.47405	--	--	--	12.18	4.1391e-25
Cluster-37372.53135	--	--	--	8.4593	4.328e-25
Cluster-37372.34725	--	--	--	12.043	4.4224e-25
Cluster-37372.43161	--	--	--	10.951	4.5573e-25
Cluster-37372.43783	AHD26978.1	0	vitellogenin 2 [Pandalopsis japonica]	2.2545	4.6667e-25
Cluster-37372.27050	XP_017113438.1	3.6e-98	PREDICTED: cytochrome P450 306a1 [Drosophila elegans]	2.5985	4.9082e-25
Cluster-37372.22238	--	--	--	12.186	4.9449e-25
Cluster-37372.30548	--	--	--	12.314	4.9591e-25
Cluster-37372.27293	--	--	--	4.1732	5.2771e-25
Cluster-37372.33789	--	--	--	8.9822	5.4095e-25
Cluster-37372.30595	XP_021939213.1	6.6e-100	protein farnesyltransferase..geranylgeranyltransferase type-1 subunit alpha [Zootermopsis nevadensis]	2.0962	5.499e-25
Cluster-37372.45008	XP_013405450.1	1.7e-139	replication factor C subunit 5 [Lingula anatina]	2.0947	5.5471e-25
Cluster-37372.39030	--	--	--	12.062	5.5875e-25
Cluster-37372.6038	XP_021917075.1	3.5e-60	solute carrier family 2, facilitated glucose transporter member 3-like isoform X1 [Zootermopsis nevadensis]	-2.934	5.6247e-25
Cluster-37372.29512	--	--	--	12.058	5.7447e-25
Cluster-37372.43308	--	--	--	3.4762	6.0059e-25
Cluster-37372.48687	--	--	--	6.2714	6.3439e-25
Cluster-37372.27313	--	--	--	3.3759	6.4742e-25
Cluster-37372.34645	--	--	--	7.1663	6.4742e-25
Cluster-37372.37665	ELT95039.1	4.7e-70	hypothetical protein CAPTEDRAFT_19718 [Capitella teleta]	2.7454	7.4075e-25
Cluster-37372.35235	--	--	--	8.7397	7.4819e-25
Cluster-37372.37079	--	--	--	12.079	7.7995e-25
Cluster-37372.44771	EFX85646.1	1.7e-53	hypothetical protein DAPPUDRAFT_98658 [Daphnia pulex]	2.9494	7.944e-25
Cluster-37372.35259	--	--	--	12.186	8.07e-25
Cluster-37372.35389	AKH66779.1	2.3e-07	autophagy protein 8 [Artemia parthenogenetica]	9.6559	8.1094e-25
Cluster-37372.18103	XP_018016613.1	5.7e-135	PREDICTED: uncharacterized protein LOC108673319 [Hyalella azteca]	4.4171	8.1712e-25
Cluster-37372.32603	--	--	--	12.137	8.3008e-25
Cluster-37372.37954	--	--	--	12.047	8.3008e-25
Cluster-37372.34212	XP_022252105.1	0	cytosolic 10-formyltetrahydrofolate dehydrogenase-like [Limulus polyphemus]	2.3751	8.4177e-25
Cluster-37372.35468	XP_018024939.1	0	PREDICTED: alpha-mannosidase 2C1-like [Hyalella azteca]	3.6199	8.5321e-25
Cluster-37372.46242	--	--	--	2.7514	9.7862e-25
Cluster-37372.34750	--	--	--	11.015	1.1278e-24
Cluster-37372.29515	--	--	--	2.1567	1.1302e-24
Cluster-37372.38716	XP_013382645.1	2.7e-121	uncharacterized protein LOC106153310 [Lingula anatina]	3.2361	1.162e-24
Cluster-37372.12044	XP_018024528.1	6.4e-37	PREDICTED: leucine-rich repeat extensin-like protein 2 [Hyalella azteca]	2.8761	1.2266e-24
Cluster-37372.31708	XP_012528859.1	1.7e-17	PREDICTED: uncharacterized protein LOC105832452 [Monomorium pharaonis]	2.4561	1.2894e-24
Cluster-37372.16393	--	--	--	7.2268	1.3185e-24
Cluster-37372.33926	XP_022343284.1	1e-18	hematopoietically-expressed homeobox protein HHEX homolog [Crassostrea virginica]	2.7116	1.3373e-24
Cluster-37372.46991	--	--	--	4.5893	1.3424e-24
Cluster-37372.43289	--	--	--	7.9739	1.3427e-24
Cluster-37372.35233	XP_018025245.1	7.3e-57	PREDICTED: coiled-coil domain-containing protein 174-like [Hyalella azteca]	2.1221	1.3592e-24
Cluster-37372.28050	--	--	--	5.6385	1.433e-24
Cluster-37372.37351	--	--	--	6.8093	1.4574e-24
Cluster-37372.28048	--	--	--	4.7293	1.4924e-24
Cluster-37372.41014	--	--	--	7.7807	1.5781e-24
Cluster-37372.30509	XP_015605852.1	1.7e-72	PREDICTED: dolichyldiphosphatase 1-like [Cephus cinctus]	2.5188	1.5958e-24
Cluster-37372.24316	ALQ28586.1	1.9e-17	neuropeptide F1 [Scylla paramamosain]	5.8141	1.675e-24
Cluster-37372.34661	XP_018018312.1	1.8e-275	PREDICTED: long-chain-fatty-acid--CoA ligase ACSBG2-like isoform X3 [Hyalella azteca]	5.1457	1.8048e-24
Cluster-37372.44254	--	--	--	5.612	2.036e-24
Cluster-30194.0	--	--	--	4.9266	2.1339e-24
Cluster-37372.51355	XP_014777880.1	1e-50	PREDICTED: zinc finger protein 208-like [Octopus bimaculoides]	2.848	2.1674e-24
Cluster-37372.43387	--	--	--	7.3799	2.2034e-24
Cluster-37372.34595	--	--	--	12.141	2.2982e-24
Cluster-37372.34369	XP_018022888.1	1.8e-25	PREDICTED: uncharacterized protein LOC108678901 [Hyalella azteca]	2.9424	2.3684e-24
Cluster-37372.20918	--	--	--	7.7321	2.4202e-24
Cluster-37372.17477	--	--	--	3.1751	2.5224e-24
Cluster-37372.35227	AOC37840.1	3.7e-17	profilin, partial [Litopenaeus vannamei]	4.6157	2.718e-24
Cluster-37372.38573	--	--	--	9.7825	3.2975e-24
Cluster-37372.29118	--	--	--	11.885	3.4469e-24
Cluster-38039.0	XP_018014804.1	5.3e-22	PREDICTED: uncharacterized protein LOC108671742 isoform X2 [Hyalella azteca]	6.9996	3.5645e-24
Cluster-37372.58557	XP_023234363.1	4.1e-08	venom protein 302-like [Centruroides sculpturatus]	-6.1351	3.656e-24
Cluster-37372.9310	--	--	--	4.1112	3.6951e-24
Cluster-37372.29292	--	--	--	9.5262	3.7423e-24
Cluster-37372.38796	--	--	--	3.4766	3.7423e-24
Cluster-37372.24595	XP_021927369.1	8.1e-302	sodium bicarbonate transporter-like protein 11 [Zootermopsis nevadensis]	2.052	3.7999e-24
Cluster-37372.37350	--	--	--	8.0843	3.8837e-24
Cluster-37372.18995	XP_019919305.1	5.5e-10	PREDICTED: mucin-5AC-like [Crassostrea gigas]	4.6776	4.0266e-24
Cluster-37372.34421	XP_019626265.1	6.3e-26	PREDICTED: RING finger protein 37-like [Branchiostoma belcheri]	2.5723	4.0847e-24
Cluster-37372.34543	--	--	--	12.219	4.2235e-24
Cluster-37372.36319	--	--	--	11.114	4.2495e-24
Cluster-37372.47360	--	--	--	5.9465	4.563e-24
Cluster-41117.0	--	--	--	4.2345	5.1533e-24
Cluster-37372.28520	--	--	--	3.2375	5.3409e-24
Cluster-37372.30987	--	--	--	10.975	5.7352e-24
Cluster-37372.26881	OWF36233.1	1.5e-52	Photoreceptor-specific nuclear receptor [Mizuhopecten yessoensis]	3.9827	5.9065e-24
Cluster-37372.45106	ETN59427.1	2.3e-28	hypothetical protein AND_008969 [Anopheles darlingi]	5.1799	6.0216e-24
Cluster-37372.34302	--	--	--	11.76	6.2122e-24
Cluster-37372.31388	--	--	--	9.2423	6.5442e-24
Cluster-37372.13374	ESO98621.1	6.5e-57	hypothetical protein LOTGIDRAFT_174094 [Lottia gigantea]	4.7962	7.0648e-24
Cluster-27857.0	--	--	--	6.1078	7.0885e-24
Cluster-37372.46353	--	--	--	4.6306	7.1207e-24
Cluster-37372.38558	--	--	--	7.1478	7.1498e-24
Cluster-37372.43040	--	--	--	6.0539	7.2225e-24
Cluster-37372.34665	APO14259.1	4.5e-111	juvenile hormone esterase-like carboxylesterase 1 [Eriocheir sinensis]	2.8977	7.3985e-24
Cluster-37372.30986	--	--	--	12.188	7.5481e-24
Cluster-37372.41035	--	--	--	11.869	7.5789e-24
Cluster-37372.37261	XP_018008719.1	1.6e-33	PREDICTED: uncharacterized protein LOC108666372 [Hyalella azteca]	2.2925	7.7448e-24
Cluster-37372.40433	--	--	--	6.4962	7.9424e-24
Cluster-37372.62322	OWF43036.1	8.7e-64	Antho-RFamide neuropeptides type 2 [Mizuhopecten yessoensis]	-2.9708	7.9777e-24
Cluster-37372.9055	AJC52502.1	5.5e-51	estrogen sulfotransferase [Scylla olivacea]	5.6864	7.9878e-24
Cluster-37372.20846	--	--	--	4.3669	8.0529e-24
Cluster-37372.44628	--	--	--	7.9811	8.5803e-24
Cluster-37372.33579	--	--	--	11.802	8.6406e-24
Cluster-37372.31111	AGV15456.1	2.3e-268	PIWI-2 [Portunus trituberculatus]	2.3167	8.9483e-24
Cluster-37372.35649	--	--	--	2.7128	9.3839e-24
Cluster-37372.34530	XP_018018812.1	4.5e-33	PREDICTED: bone morphogenetic protein 1-like isoform X1 [Hyalella azteca]	4.8995	9.4904e-24
Cluster-37372.34626	--	--	--	11.895	9.6023e-24
Cluster-37372.24851	--	--	--	4.5248	9.7237e-24
Cluster-37372.45813	EFO85133.1	3.6e-06	hypothetical protein CRE_21431 [Caenorhabditis remanei]	10.87	9.7923e-24
Cluster-37372.27863	PNF33348.1	1.7e-94	39S ribosomal protein L39, mitochondrial [Cryptotermes secundus]	2.6345	9.8524e-24
Cluster-37372.36174	PNF37466.1	1.1e-95	hypothetical protein B7P43_G15363 [Cryptotermes secundus]	2.0373	1.0045e-23
Cluster-37372.31308	--	--	--	12.25	1.0161e-23
Cluster-37372.27489	XP_018012662.1	1.3e-57	PREDICTED: LIM..homeobox protein Lhx1-like isoform X1 [Hyalella azteca]	6.7185	1.0979e-23
Cluster-37372.34817	--	--	--	9.6474	1.1607e-23
Cluster-37372.49091	--	--	--	11.719	1.2675e-23
Cluster-37372.47269	XP_011677925.1	5.3e-17	PREDICTED: agrin [Strongylocentrotus purpuratus]	9.2305	1.2762e-23
Cluster-37372.13707	--	--	--	6.6465	1.3028e-23
Cluster-37372.43509	--	--	--	7.0733	1.3075e-23
Cluster-37372.29461	--	--	--	4.7492	1.317e-23
Cluster-37372.30946	--	--	--	7.7067	1.3315e-23
Cluster-37372.34980	--	--	--	11.685	1.3393e-23
Cluster-37372.32710	AGZ91893.1	1.1e-56	serine proteinase inhibitor 7 [Litopenaeus vannamei]	3.6731	1.4013e-23
Cluster-37372.35022	--	--	--	11.824	1.4013e-23
Cluster-37372.37146	XP_018024151.1	4.1e-121	PREDICTED: exonuclease 3'-5' domain-containing protein 2-like [Hyalella azteca]	2.9937	1.4058e-23
Cluster-37372.15043	XP_018017609.1	3.6e-12	PREDICTED: C-type lectin domain family 10 member A-like isoform X2 [Hyalella azteca]	3.2602	1.4143e-23
Cluster-37372.41083	XP_013414320.1	1.1e-252	signal peptide, CUB and EGF-like domain-containing protein 1 isoform X3 [Lingula anatina]	-3.9009	1.5174e-23
Cluster-37372.32457	--	--	--	10.601	1.5683e-23
Cluster-37372.33267	KOF75844.1	6.9e-10	hypothetical protein OCBIM_22034187mg, partial [Octopus bimaculoides]	6.7202	1.5819e-23
Cluster-37372.21658	--	--	--	4.2636	1.5935e-23
Cluster-37372.29860	--	--	--	12.048	1.6463e-23
Cluster-37372.31425	--	--	--	11.93	1.7352e-23
Cluster-37372.37162	--	--	--	4.2292	1.794e-23
Cluster-37372.33129	XP_017784038.1	7.6e-106	PREDICTED: T-complex protein 1 subunit gamma [Nicrophorus vespilloides]	2.0288	1.8643e-23
Cluster-37372.38670	--	--	--	5.9372	1.8752e-23
Cluster-37372.39423	--	--	--	4.7412	1.9597e-23
Cluster-37372.9545	XP_018018133.1	5.2e-11	PREDICTED: uncharacterized protein LOC108674680 [Hyalella azteca]	-2.6851	1.9763e-23
Cluster-37372.32270	ELU11276.1	1.3e-132	hypothetical protein CAPTEDRAFT_178973 [Capitella teleta]	2.2662	2.004e-23
Cluster-37372.21224	--	--	--	10.817	2.012e-23
Cluster-37372.11883	EFX90234.1	5.2e-101	hypothetical protein DAPPUDRAFT_299942 [Daphnia pulex]	3.9632	2.0202e-23
Cluster-37372.34611	--	--	--	11.658	2.0445e-23
Cluster-37372.45084	--	--	--	4.9766	2.1851e-23
Cluster-37372.52830	OWF35177.1	7e-39	S-antigen protein [Mizuhopecten yessoensis]	3.779	2.2188e-23
Cluster-37372.37776	--	--	--	7.4154	2.2534e-23
Cluster-37372.5909	--	--	--	-5.3139	2.297e-23
Cluster-37372.28397	XP_018024860.1	5.7e-191	PREDICTED: splicing factor 3B subunit 2-like [Hyalella azteca]	2.0251	2.3371e-23
Cluster-37372.42178	--	--	--	11.767	2.4727e-23
Cluster-37372.30232	--	--	--	11.695	2.4819e-23
Cluster-37372.34934	--	--	--	9.285	2.5663e-23
Cluster-37372.41687	XP_018027484.1	1.7e-24	PREDICTED: DNA-directed RNA polymerases I and III subunit RPAC2-like [Hyalella azteca]	2.2114	2.5877e-23
Cluster-37372.32312	XP_021365998.1	4.3e-49	electron transfer flavoprotein beta subunit lysine methyltransferase-like [Mizuhopecten yessoensis]	2.5402	2.618e-23
Cluster-37372.28859	--	--	--	11.748	2.6614e-23
Cluster-37372.33676	--	--	--	2.7687	2.8111e-23
Cluster-37372.16128	--	--	--	7.1695	2.8134e-23
Cluster-37372.35476	--	--	--	4.6957	2.8946e-23
Cluster-37372.49307	XP_009019835.1	1.3e-33	hypothetical protein HELRODRAFT_65885, partial [Helobdella robusta]	2.2138	2.9298e-23
Cluster-37372.39557	KXJ06669.1	2.1e-201	Retrovirus-related Pol polyprotein from transposon 17.6 [Exaiptasia pallida]	3.4822	2.9389e-23
Cluster-37372.29756	XP_023230644.1	1.7e-34	ELL-associated factor 2-like [Centruroides sculpturatus]	2.1932	3.014e-23
Cluster-37372.35033	--	--	--	11.764	3.0557e-23
Cluster-37372.53370	XP_018015066.1	1.4e-239	PREDICTED: uncharacterized protein LOC108671972 [Hyalella azteca]	4.5134	3.1151e-23
Cluster-37372.39108	--	--	--	8.2207	3.1813e-23
Cluster-37372.43282	--	--	--	2.8327	3.3149e-23
Cluster-37372.41711	--	--	--	3.8056	3.3726e-23
Cluster-37372.21004	--	--	--	4.5354	3.5382e-23
Cluster-37372.40068	XP_017875729.1	3.3e-16	PREDICTED: rab-like protein 3 [Ceratina calcarata]	2.4531	3.6657e-23
Cluster-37372.29954	--	--	--	11.679	3.7454e-23
Cluster-37372.28071	OXU30888.1	2e-30	hypothetical protein TSAR_002609 [Trichomalopsis sarcophagae]	2.804	3.8591e-23
Cluster-37372.31698	XP_013398806.1	3.6e-96	renalase [Lingula anatina]	2.363	3.9608e-23
Cluster-37372.36628	XP_014483985.1	4e-86	PREDICTED: eukaryotic translation initiation factor 2 subunit 2-like isoform X2 [Dinoponera quadriceps]	2.5284	3.9727e-23
Cluster-37372.38630	--	--	--	11.733	3.9743e-23
Cluster-37372.34700	--	--	--	5.986	4.0225e-23
Cluster-37372.34613	XP_022317021.1	1.1e-58	ras GTPase-activating protein-binding protein 2-like isoform X1 [Crassostrea virginica]	2.1154	4.0931e-23
Cluster-28431.0	--	--	--	4.9953	4.1031e-23
Cluster-37372.27876	XP_018013647.1	4.5e-42	PREDICTED: dynein light chain roadblock-type 2-like [Hyalella azteca]	2.2641	4.1031e-23
Cluster-37372.24745	--	--	--	7.2737	4.1062e-23
Cluster-37372.22576	XP_018021955.1	1.7e-41	PREDICTED: exosome complex exonuclease RRP46 homolog [Hyalella azteca]	2.3217	4.1079e-23
Cluster-37372.40409	XP_018018296.1	1.3e-119	PREDICTED: 2,4-dienoyl-CoA reductase, mitochondrial-like [Hyalella azteca]	2.0887	4.1836e-23
Cluster-37372.34831	--	--	--	11.666	4.3648e-23
Cluster-37372.26032	EDO45641.1	7.2e-15	predicted protein, partial [Nematostella vectensis]	2.3078	4.4571e-23
Cluster-37372.35338	XP_014674570.1	6e-62	PREDICTED: peroxisomal membrane protein PEX13-like [Priapulus caudatus]	2.8051	4.6353e-23
Cluster-37372.30243	XP_018023121.1	3e-27	PREDICTED: zinc finger protein 358-like isoform X2 [Hyalella azteca]	2.8424	4.7267e-23
Cluster-37372.15652	XP_018024821.1	1.3e-77	PREDICTED: cell wall protein PRY3-like [Hyalella azteca]	4.3813	4.8049e-23
Cluster-37372.34743	--	--	--	11.589	4.8841e-23
Cluster-37372.52357	--	--	--	4.6273	5.0194e-23
Cluster-37372.37314	--	--	--	5.5422	5.243e-23
Cluster-37372.14987	XP_022237010.1	3.7e-33	uncharacterized protein LOC106475073 isoform X1 [Limulus polyphemus]	6.6989	5.3706e-23
Cluster-37372.15560	XP_012226038.1	3.4e-84	PREDICTED: uncharacterized protein LOC105674340 isoform X1 [Linepithema humile]	6.258	5.7093e-23
Cluster-37372.21112	KZS16808.1	5.2e-37	Uncharacterized protein APZ42_017385 [Daphnia magna]	3.4939	5.8708e-23
Cluster-37372.54090	--	--	--	9.2336	5.9603e-23
Cluster-43773.0	--	--	--	4.871	6.0681e-23
Cluster-37372.10013	OWF42210.1	1.8e-28	hypothetical protein KP79_PYT22552 [Mizuhopecten yessoensis]	-3.8208	6.0963e-23
Cluster-37372.13680	XP_008545394.1	7.3e-28	PREDICTED: uncharacterized protein LOC103569710 [Microplitis demolitor]	5.8073	6.1673e-23
Cluster-37372.28941	XP_022316824.1	2.6e-97	uncharacterized protein LOC111120401 [Crassostrea virginica]	4.1878	6.1673e-23
Cluster-37372.34813	--	--	--	11.529	6.3178e-23
Cluster-37372.32540	--	--	--	4.9645	6.3788e-23
Cluster-37372.42542	--	--	--	5.5235	6.4119e-23
Cluster-37372.34805	--	--	--	11.63	6.5748e-23
Cluster-37372.34205	XP_018010883.1	9.2e-69	PREDICTED: POU domain, class 6, transcription factor 1-like, partial [Hyalella azteca]	2.0851	6.6093e-23
Cluster-37372.51975	--	--	--	5.4407	6.6865e-23
Cluster-37372.49459	--	--	--	4.9178	6.7178e-23
Cluster-37372.32767	--	--	--	2.4455	6.8288e-23
Cluster-37372.31688	--	--	--	11.53	6.9297e-23
Cluster-37372.7760	--	--	--	-3.8396	7.0194e-23
Cluster-37372.32995	--	--	--	11.643	7.19e-23
Cluster-37372.23471	--	--	--	5.9526	7.2889e-23
Cluster-37372.34779	--	--	--	11.709	7.3404e-23
Cluster-37372.55748	XP_018568576.1	1.1e-21	multidrug resistance-associated protein 1 isoform X7 [Anoplophora glabripennis]	3.8242	7.638e-23
Cluster-37372.32513	--	--	--	3.3731	7.9988e-23
Cluster-37372.41743	XP_018014811.1	6.1e-56	PREDICTED: organic solute transporter subunit alpha-like [Hyalella azteca]	4.264	8.0412e-23
Cluster-37372.35579	XP_022201909.1	2.3e-37	iron-sulfur cluster co-chaperone protein HscB, mitochondrial [Nilaparvata lugens]	2.1223	8.3303e-23
Cluster-37372.43795	XP_023710174.1	3.2e-277	striatin-interacting protein 1 homolog [Cryptotermes secundus]	2.614	8.4514e-23
Cluster-37372.32479	--	--	--	11.681	9.272e-23
Cluster-37372.38469	XP_023320668.1	1.4e-64	mitotic spindle assembly checkpoint protein MAD2A-like [Eurytemora affinis]	2.1965	9.3304e-23
Cluster-37372.42778	--	--	--	3.3972	1.0188e-22
Cluster-37372.55558	--	--	--	4.9865	1.0233e-22
Cluster-37372.16846	--	--	--	2.9052	1.0363e-22
Cluster-37372.20679	KDR17546.1	3.9e-61	putative ubiquitin-conjugating enzyme E2 W, partial [Zootermopsis nevadensis]	4.7853	1.0938e-22
Cluster-37372.22116	XP_018017805.1	1.8e-26	PREDICTED: lachesin-like [Hyalella azteca]	2.4678	1.0977e-22
Cluster-37372.61148	--	--	--	5.4707	1.1178e-22
Cluster-37372.12068	--	--	--	11.548	1.1262e-22
Cluster-37372.54181	PIK57550.1	1.2e-117	hypothetical protein BSL78_05541 [Apostichopus japonicus]	4.7328	1.1604e-22
Cluster-37372.39818	XP_018019009.1	1.2e-196	PREDICTED: sphingosine-1-phosphate lyase-like [Hyalella azteca]	2.0071	1.1799e-22
Cluster-37372.22943	XP_018011986.1	4.1e-36	PREDICTED: mediator of DNA damage checkpoint protein 1-like [Hyalella azteca]	-2.1065	1.2062e-22
Cluster-37372.43177	--	--	--	8.0379	1.2305e-22
Cluster-37372.7934	--	--	--	-2.176	1.2433e-22
Cluster-37372.32205	--	--	--	10.616	1.2554e-22
Cluster-37372.37847	--	--	--	10.539	1.3439e-22
Cluster-37372.35149	--	--	--	11.496	1.3772e-22
Cluster-37372.31405	--	--	--	2.8466	1.5769e-22
Cluster-37372.22760	--	--	--	7.4209	1.6062e-22
Cluster-37372.27733	--	--	--	6.5213	1.6197e-22
Cluster-37372.34314	XP_018015750.1	7.9e-116	PREDICTED: proteasome subunit alpha type-6-like [Hyalella azteca]	2.185	1.6561e-22
Cluster-37372.21520	XP_013104756.1	3.9e-13	PREDICTED: uncharacterized protein LOC106085194 [Stomoxys calcitrans]	2.1709	1.6998e-22
Cluster-37372.49750	--	--	--	5.0404	1.8055e-22
Cluster-37372.35879	--	--	--	7.0541	1.8344e-22
Cluster-37372.35332	XP_021348908.1	1.6e-09	uncharacterized protein LOC110447497 [Mizuhopecten yessoensis]	10.681	1.8745e-22
Cluster-37372.17814	--	--	--	8.0823	1.8952e-22
Cluster-37372.26056	--	--	--	8.0752	1.9301e-22
Cluster-37372.34625	--	--	--	11.421	1.9527e-22
Cluster-37372.26789	XP_018027232.1	3.5e-91	PREDICTED: neuropeptide Y receptor-like [Hyalella azteca]	3.5395	2.0173e-22
Cluster-37372.8794	--	--	--	7.5919	2.028e-22
Cluster-37372.25014	--	--	--	6.0387	2.0342e-22
Cluster-37372.41349	--	--	--	6.1197	2.0342e-22
Cluster-37372.29323	XP_018330656.1	7.4e-111	PREDICTED: hsp90 co-chaperone Cdc37 [Agrilus planipennis]	2.0236	2.1143e-22
Cluster-37372.41787	XP_018015467.1	5.1e-139	PREDICTED: uncharacterized protein LOC108672335, partial [Hyalella azteca]	3.6499	2.1703e-22
Cluster-37372.41920	--	--	--	4.2821	2.2171e-22
Cluster-37372.40631	--	--	--	11.566	2.2765e-22
Cluster-37372.35653	AIU99748.1	8.5e-33	mitochondrial cytochrome c oxidase subunit VIa precursor [Litopenaeus vannamei]	2.3114	2.3031e-22
Cluster-37372.11830	API81629.1	6.1e-191	nicotinic acetylcholine receptor alpha 2, partial [Homarus americanus]	3.9439	2.361e-22
Cluster-37372.34830	--	--	--	11.788	2.4549e-22
Cluster-37372.33429	--	--	--	4.3325	2.5244e-22
Cluster-37372.31922	--	--	--	11.375	2.5315e-22
Cluster-43671.0	--	--	--	3.155	2.5417e-22
Cluster-37372.45976	--	--	--	7.5779	2.654e-22
Cluster-37372.22502	--	--	--	9.2056	2.6788e-22
Cluster-37372.49249	--	--	--	4.2735	2.7017e-22
Cluster-37372.35809	--	--	--	11.566	2.7993e-22
Cluster-37372.31349	--	--	--	9.3863	2.8195e-22
Cluster-37372.37232	XP_018008015.1	6.7e-210	PREDICTED: U4..U6.U5 tri-snRNP-associated protein 2-like [Hyalella azteca]	2.1259	2.8239e-22
Cluster-37372.22899	--	--	--	10.38	2.961e-22
Cluster-37372.24626	--	--	--	5.7045	3.034e-22
Cluster-37372.32268	--	--	--	11.367	3.117e-22
Cluster-37372.29709	--	--	--	11.337	3.1571e-22
Cluster-37372.25578	--	--	--	5.0259	3.2501e-22
Cluster-37372.39281	--	--	--	6.2966	3.2546e-22
Cluster-37372.33039	XP_023712635.1	0	calcium-dependent secretion activator isoform X11 [Cryptotermes secundus]	2.1777	3.2779e-22
Cluster-37372.34832	--	--	--	10.371	3.2992e-22
Cluster-37372.31040	ACI49248.1	1.1e-53	hypothetical protein Csp3_JD06.014 [Caenorhabditis angaria]	5.7035	3.3571e-22
Cluster-37372.32661	XP_018023397.1	6.1e-166	PREDICTED: diacylglycerol O-acyltransferase 1-like [Hyalella azteca]	3.8179	3.4052e-22
Cluster-37372.58455	--	--	--	-3.7572	3.5867e-22
Cluster-37372.35007	XP_021952511.1	2.3e-47	NADH dehydrogenase [ubiquinone] 1 alpha subcomplex subunit 6-like [Folsomia candida]	2.7275	3.7493e-22
Cluster-37372.31863	--	--	--	5.8155	3.7664e-22
Cluster-37372.45398	--	--	--	4.6356	4.0897e-22
Cluster-37372.35288	--	--	--	11.386	4.0937e-22
Cluster-37372.31598	XP_018026450.1	5.4e-30	PREDICTED: uncharacterized protein LOC108681885 [Hyalella azteca]	2.066	4.1429e-22
Cluster-37372.6702	KHJ42670.1	6.9e-27	exonuclease [Trichuris suis]	-2.68	4.1902e-22
Cluster-37372.31118	XP_018010111.1	4e-90	PREDICTED: Kv channel-interacting protein 1-like isoform X2 [Hyalella azteca]	2.9435	4.1979e-22
Cluster-37372.35335	AKB96205.1	1.4e-205	heat shock protein [Cherax cainii]	2.2807	4.319e-22
Cluster-37372.13044	--	--	--	8.9138	4.3925e-22
Cluster-37372.34328	--	--	--	11.354	4.4564e-22
Cluster-37372.42185	--	--	--	11.456	4.4762e-22
Cluster-37372.46496	--	--	--	10.379	4.6194e-22
Cluster-37372.47400	XP_018006943.1	2.4e-211	PREDICTED: neuronal acetylcholine receptor subunit alpha-7-like [Hyalella azteca]	2.5887	4.7095e-22
Cluster-37372.50457	XP_019633926.1	2e-87	PREDICTED: S-adenosylmethionine mitochondrial carrier protein-like [Branchiostoma belcheri]	2.4321	4.8162e-22
Cluster-37372.30907	--	--	--	6.5127	4.8609e-22
Cluster-37372.35982	--	--	--	10.423	4.9402e-22
Cluster-37372.9682	--	--	--	-4.3161	5.0667e-22
Cluster-37372.34733	--	--	--	10.462	5.0954e-22
Cluster-37372.36478	--	--	--	11.488	5.2304e-22
Cluster-37372.34768	--	--	--	11.32	5.2686e-22
Cluster-37372.34752	--	--	--	11.281	5.2981e-22
Cluster-37372.32315	XP_018026817.1	8e-42	PREDICTED: mitochondrial import inner membrane translocase subunit TIM14-like [Hyalella azteca]	2.5057	5.4456e-22
Cluster-37372.37788	--	--	--	9.3175	5.4627e-22
Cluster-37372.45480	OWR55104.1	1.5e-84	hypothetical protein KGM_206836 [Danaus plexippus plexippus]	-2.3945	5.6305e-22
Cluster-37372.14034	--	--	--	11.353	5.7302e-22
Cluster-37372.42528	KRT86139.1	2.9e-40	dehydrogenase, partial [Oryctes borbonicus]	2.5802	5.7828e-22
Cluster-37372.55662	--	--	--	4.1282	5.9042e-22
Cluster-37372.53140	--	--	--	4.6347	5.9055e-22
Cluster-37372.42156	--	--	--	3.1535	6.0211e-22
Cluster-37372.15399	XP_018019504.1	7.2e-121	PREDICTED: glutamate receptor U1-like [Hyalella azteca]	4.7819	6.0386e-22
Cluster-37372.48705	XP_021952657.1	9.4e-20	protein dimmed-like [Folsomia candida]	-3.6019	6.0479e-22
Cluster-37372.33893	--	--	--	10.311	6.5446e-22
Cluster-37372.32328	--	--	--	4.7744	6.5562e-22
Cluster-37372.34986	--	--	--	11.413	6.613e-22
Cluster-37372.32035	--	--	--	5.3514	6.8502e-22
Cluster-37372.37233	--	--	--	7.4027	6.8665e-22
Cluster-37372.29984	--	--	--	4.7886	6.9754e-22
Cluster-37372.25354	XP_023713636.1	3.8e-78	protein SCO1 homolog, mitochondrial isoform X1 [Cryptotermes secundus]	2.3013	6.9964e-22
Cluster-37372.33721	XP_021916403.1	1.5e-166	O-phosphoseryl-tRNA..Sec.. selenium transferase isoform X1 [Zootermopsis nevadensis]	2.7241	6.9964e-22
Cluster-37372.52415	--	--	--	7.4066	7.03e-22
Cluster-37372.35835	--	--	--	4.0408	7.4816e-22
Cluster-37372.45924	XP_018013116.1	9.4e-55	PREDICTED: uncharacterized protein LOC108670170 [Hyalella azteca]	2.1347	7.5065e-22
Cluster-37372.35145	--	--	--	3.8454	7.8044e-22
Cluster-37372.42782	EFX89885.1	5.7e-106	hypothetical protein DAPPUDRAFT_299789 [Daphnia pulex]	2.0146	7.8055e-22
Cluster-37372.25176	--	--	--	6.2791	7.8903e-22
Cluster-37372.35599	XP_018007172.1	2.5e-68	PREDICTED: pancreatic lipase-related protein 3-like [Hyalella azteca]	3.9133	8.062e-22
Cluster-37372.31210	--	--	--	11.258	8.0866e-22
Cluster-37372.22419	XP_018015613.1	7.6e-08	PREDICTED: uncharacterized protein LOC108672459 [Hyalella azteca]	2.5103	8.1512e-22
Cluster-37372.35923	--	--	--	5.8367	8.5824e-22
Cluster-37372.34724	--	--	--	11.261	8.7939e-22
Cluster-37372.45314	--	--	--	8.3368	9.071e-22
Cluster-37372.34439	--	--	--	3.5394	9.1185e-22
Cluster-37372.34811	XP_018007781.1	1.2e-83	PREDICTED: probable palmitoyltransferase ZDHHC24 [Hyalella azteca]	2.308	9.1468e-22
Cluster-37372.23648	XP_014790050.1	4.5e-76	PREDICTED: zinc finger protein 208-like [Octopus bimaculoides]	2.2482	1.0031e-21
Cluster-37372.37509	XP_022167837.1	1.3e-75	uncharacterized protein LOC111031991, partial [Myzus persicae]	3.1874	1.026e-21
Cluster-37372.43190	XP_004925261.1	1.5e-30	protein Peter pan [Bombyx mori]	2.2925	1.0321e-21
Cluster-37372.23288	XP_013107898.1	1.8e-29	PREDICTED: peptidyl-prolyl cis-trans isomerase-like isoform X1 [Stomoxys calcitrans]	2.7418	1.0348e-21
Cluster-37372.38979	--	--	--	11.334	1.0828e-21
Cluster-37372.31949	--	--	--	11.301	1.0917e-21
Cluster-37372.19358	--	--	--	6.4533	1.1175e-21
Cluster-37372.34000	--	--	--	5.5299	1.1235e-21
Cluster-37372.4530	EFA13472.2	1.7e-18	Transposon Ty3-I Gag-Pol polyprotein-like Protein [Tribolium castaneum]	-2.7836	1.1351e-21
Cluster-37372.36757	--	--	--	3.3176	1.1464e-21
Cluster-37372.31115	ALO17553.1	9.2e-244	G protein-coupled receptor 89, partial [Penaeus monodon]	2.0088	1.1669e-21
Cluster-37372.15427	--	--	--	4.287	1.2334e-21
Cluster-37372.13708	KZS19237.1	1.1e-15	Uncharacterized protein APZ42_014385 [Daphnia magna]	6.3663	1.2643e-21
Cluster-37372.32481	--	--	--	10.374	1.2684e-21
Cluster-37372.37367	XP_018909920.1	3.9e-145	PREDICTED: succinate-semialdehyde dehydrogenase, mitochondrial [Bemisia tabaci]	2.3666	1.2955e-21
Cluster-37372.24879	--	--	--	4.8788	1.3034e-21
Cluster-37372.31961	--	--	--	5.771	1.3269e-21
Cluster-37372.26684	--	--	--	3.3058	1.4423e-21
Cluster-37372.61103	--	--	--	-3.4666	1.4822e-21
Cluster-37372.21569	--	--	--	2.6715	1.4942e-21
Cluster-37372.33243	--	--	--	10.295	1.4942e-21
Cluster-37372.38047	KYQ55071.1	4.6e-183	Insulin-like receptor [Trachymyrmex zeteki]	8.845	1.5053e-21
Cluster-37372.39310	--	--	--	11.201	1.5119e-21
Cluster-37372.37349	--	--	--	8.9847	1.5152e-21
Cluster-37372.35622	--	--	--	11.295	1.5349e-21
Cluster-37372.34448	--	--	--	11.19	1.5601e-21
Cluster-37372.27286	--	--	--	10.503	1.5864e-21
Cluster-37372.36826	XP_022082906.1	1.5e-310	uncharacterized protein LOC110975082 [Acanthaster planci]	3.3442	1.5905e-21
Cluster-37372.32065	AGZ89666.1	5.1e-75	glutathione S-transferase [Palaemon carinicauda]	2.7496	1.6091e-21
Cluster-37372.32236	--	--	--	5.7192	1.6237e-21
Cluster-37372.31960	--	--	--	4.8645	1.6836e-21
Cluster-37372.35030	--	--	--	10.284	1.6903e-21
Cluster-37372.48453	XP_018016234.1	2.8e-97	PREDICTED: uncharacterized protein LOC108672977 [Hyalella azteca]	-4.1041	1.6904e-21
Cluster-37372.26371	--	--	--	11.267	1.7885e-21
Cluster-37372.43985	--	--	--	8.8787	1.9027e-21
Cluster-37372.27735	Q27712.1	1.2e-126	RecName: Full=Cytochrome P450 2L1; AltName: Full=CYPIIL1	3.6263	1.9478e-21
Cluster-37372.46418	--	--	--	4.7247	1.9979e-21
Cluster-37372.32617	KMQ88340.1	1.2e-112	reverse transcriptase [Lasius niger]	2.5717	2.0434e-21
Cluster-37372.47538	--	--	--	3.6984	2.0498e-21
Cluster-37372.37793	--	--	--	8.3655	2.1402e-21
Cluster-37372.20985	--	--	--	11.218	2.1852e-21
Cluster-37372.18936	--	--	--	11.199	2.2255e-21
Cluster-37372.28149	--	--	--	10.32	2.265e-21
Cluster-37372.47870	--	--	--	5.4372	2.2915e-21
Cluster-37372.36794	--	--	--	11.204	2.3099e-21
Cluster-37372.52223	AKK23338.1	0	knickkopf [Cherax quadricarinatus]	4.3369	2.3159e-21
Cluster-37372.32118	KZS11299.1	2.9e-26	putative Coiled-coil domain-containing protein 55 [Daphnia magna]	2.3884	2.3886e-21
Cluster-37372.28768	--	--	--	2.2715	2.4233e-21
Cluster-37372.38983	--	--	--	6.5346	2.5304e-21
Cluster-37372.33731	XP_018007683.1	3.1e-42	PREDICTED: uncharacterized protein LOC108665442 [Hyalella azteca]	2.234	2.6165e-21
Cluster-37372.35511	XP_018008000.1	2.6e-64	PREDICTED: protein YIPF5-like [Hyalella azteca]	2.4536	2.6492e-21
Cluster-37372.48729	--	--	--	6.5023	2.7872e-21
Cluster-37372.39082	--	--	--	6.5416	2.8435e-21
Cluster-37372.19196	--	--	--	4.717	2.8511e-21
Cluster-37372.32466	--	--	--	11.262	2.8583e-21
Cluster-37372.9009	AIY69132.1	2.3e-189	CYP18A1, partial [Neocaridina denticulata]	3.2319	2.9241e-21
Cluster-37372.28765	AUX81356.1	2.9e-30	heat shock protein 10 [Litopenaeus vannamei]	2.5677	2.9495e-21
Cluster-37372.41130	--	--	--	11.402	2.9513e-21
Cluster-37372.48152	--	--	--	3.6245	2.9616e-21
Cluster-37372.43940	--	--	--	11.45	3.021e-21
Cluster-37372.36778	--	--	--	10.455	3.1264e-21
Cluster-37372.35485	--	--	--	11.254	3.146e-21
Cluster-37372.46683	XP_014289885.1	1.5e-186	CUB and sushi domain-containing protein 1 isoform X3 [Halyomorpha halys]	-3.0905	3.1609e-21
Cluster-37372.27931	--	--	--	11.2	3.2087e-21
Cluster-37372.35060	XP_018023171.1	1.6e-55	PREDICTED: longitudinals lacking protein, isoforms H..M..V-like isoform X3 [Hyalella azteca]	2.444	3.3111e-21
Cluster-37372.42462	--	--	--	11.364	3.4062e-21
Cluster-37372.33956	--	--	--	3.1947	3.4454e-21
Cluster-37372.45044	--	--	--	7.0638	3.4531e-21
Cluster-37372.31144	--	--	--	11.134	3.4706e-21
Cluster-37372.35339	--	--	--	11.167	3.5603e-21
Cluster-37372.43914	--	--	--	11.127	3.7382e-21
Cluster-37372.36042	--	--	--	9.0321	3.7777e-21
Cluster-37372.33001	--	--	--	9.0001	3.8037e-21
Cluster-37372.31987	XP_018011740.1	8.9e-72	PREDICTED: mediator of RNA polymerase II transcription subunit 18-like [Hyalella azteca]	2.2912	3.8196e-21
Cluster-37372.41801	XP_018012242.1	4.4e-31	PREDICTED: DNA repair protein RAD51 homolog 3-like [Hyalella azteca]	2.6192	3.8465e-21
Cluster-37183.0	XP_022257202.1	0	uncharacterized protein LOC106472974 isoform X1 [Limulus polyphemus]	4.8581	3.8909e-21
Cluster-37372.33962	ANM86278.1	3.7e-163	elongation of very long chain fatty acids protein 6, partial [Macrobrachium nipponense]	2.4747	3.9303e-21
Cluster-37372.35820	BAN20454.1	1.9e-41	elongation factor SIII p15 subunit, putative [Riptortus pedestris]	10.37	4.0798e-21
Cluster-37372.28180	XP_018023952.1	2.6e-71	PREDICTED: oligoribonuclease, mitochondrial-like [Hyalella azteca]	2.2191	4.1687e-21
Cluster-37372.41876	XP_022257515.1	4.6e-136	probable cysteine--tRNA ligase, mitochondrial isoform X1 [Limulus polyphemus]	2.1908	4.2763e-21
Cluster-37372.34536	--	--	--	11.097	4.3115e-21
Cluster-37372.41394	--	--	--	11.128	4.3918e-21
Cluster-37372.35164	--	--	--	7.8746	4.4071e-21
Cluster-37372.30955	--	--	--	5.9719	4.588e-21
Cluster-37372.33802	XP_001630860.1	3.9e-11	predicted protein [Nematostella vectensis]	7.3638	4.5897e-21
Cluster-37372.22157	XP_023720270.1	8.1e-82	connective tissue growth factor [Cryptotermes secundus]	4.2845	4.6086e-21
Cluster-37372.38003	--	--	--	4.5152	4.672e-21
Cluster-37372.32523	--	--	--	4.6863	4.6745e-21
Cluster-42657.0	--	--	--	6.2872	4.706e-21
Cluster-37372.37597	--	--	--	4.2726	4.8295e-21
Cluster-37372.32067	--	--	--	8.8638	4.839e-21
Cluster-37372.28760	--	--	--	11.116	4.9216e-21
Cluster-37372.36698	--	--	--	11.06	4.9631e-21
Cluster-37372.33131	--	--	--	4.3933	5.0573e-21
Cluster-37372.37169	--	--	--	10.154	5.0573e-21
Cluster-37372.34388	--	--	--	11.09	5.7186e-21
Cluster-37372.42253	--	--	--	4.3564	5.7271e-21
Cluster-37372.29607	XP_022908168.1	5.7e-99	uncharacterized protein LOC111419574 [Onthophagus taurus]	2.5887	5.9661e-21
Cluster-37372.33183	--	--	--	5.7316	5.9795e-21
Cluster-37372.27656	XP_021921161.1	6.4e-176	uncharacterized protein LOC110830472 [Zootermopsis nevadensis]	2.2437	6.02e-21
Cluster-37372.37640	PSN52934.1	1.5e-109	Recombination repair protein 1 [Blattella germanica]	2.0283	6.1651e-21
Cluster-37372.27885	--	--	--	11.058	6.4274e-21
Cluster-37372.27137	XP_018027294.1	7.1e-170	PREDICTED: glucose dehydrogenase [FAD, quinone]-like [Hyalella azteca]	2.0829	6.5159e-21
Cluster-37372.42434	--	--	--	11.123	6.5186e-21
Cluster-37372.32317	--	--	--	3.8146	6.6883e-21
Cluster-37372.34701	--	--	--	11.056	6.8263e-21
Cluster-37372.21834	--	--	--	5.9261	7.0041e-21
Cluster-37372.28624	--	--	--	3.2153	7.3875e-21
Cluster-37372.38592	XP_018016202.1	3.5e-29	PREDICTED: uncharacterized protein LOC108672943 [Hyalella azteca]	2.3049	7.5445e-21
Cluster-37372.34674	--	--	--	11.019	7.7788e-21
Cluster-37372.34874	AEE25938.1	6.4e-144	sodium potassium-transporting ATPase subunit beta [Litopenaeus vannamei]	2.3626	7.8774e-21
Cluster-37372.34593	--	--	--	11.087	7.9952e-21
Cluster-37372.4972	XP_018022005.1	5.8e-126	PREDICTED: arrestin homolog [Hyalella azteca]	-4.9663	8.0325e-21
Cluster-37372.31230	--	--	--	11.054	8.3017e-21
Cluster-37372.35081	XP_018024731.1	1.8e-46	PREDICTED: 4F2 cell-surface antigen heavy chain-like isoform X1 [Hyalella azteca]	2.3379	8.3387e-21
Cluster-37372.60034	XP_015904628.1	3.5e-85	Usher syndrome type-1G protein homolog isoform X1 [Parasteatoda tepidariorum]	-3.3326	8.5593e-21
Cluster-37372.29610	XP_018011215.1	4.4e-28	PREDICTED: uncharacterized protein LOC108668496 [Hyalella azteca]	2.2023	8.5609e-21
Cluster-37372.24252	--	--	--	4.8092	8.8522e-21
Cluster-37372.38525	--	--	--	5.4087	8.985e-21
Cluster-37372.47007	XP_018009610.1	5e-47	PREDICTED: uncharacterized protein LOC108667135 [Hyalella azteca]	3.6964	9.1443e-21
Cluster-37372.31133	PSN56526.1	3.4e-62	MAGUK p55 subfamily member 7 [Blattella germanica]	2.5198	9.1837e-21
Cluster-37372.20197	--	--	--	4.0029	9.2624e-21
Cluster-37372.60021	XP_018018961.1	4.9e-151	PREDICTED: solute carrier family 13 member 5-like isoform X1 [Hyalella azteca]	-4.0817	9.33e-21
Cluster-37372.14898	--	--	--	6.357	9.7314e-21
Cluster-37372.31641	XP_018013590.1	3.7e-127	PREDICTED: POC1 centriolar protein homolog A-like [Hyalella azteca]	2.3222	9.9844e-21
Cluster-37372.34789	--	--	--	10.186	1.018e-20
Cluster-37372.32822	PSN47020.1	6.4e-48	hypothetical protein C0J52_09824 [Blattella germanica]	2.3343	1.0321e-20
Cluster-37372.44629	--	--	--	2.583	1.0332e-20
Cluster-37372.31253	XP_008468584.1	4.2e-07	PREDICTED: leucine-rich repeat-containing protein 15-like [Diaphorina citri]	11.018	1.0376e-20
Cluster-37372.21702	--	--	--	6.2702	1.0492e-20
Cluster-37372.22175	XP_018026450.1	2.9e-33	PREDICTED: uncharacterized protein LOC108681885 [Hyalella azteca]	3.0883	1.0704e-20
Cluster-37372.34786	--	--	--	10.032	1.1232e-20
Cluster-37372.33510	XP_014664471.1	2.3e-18	PREDICTED: caspase-2-like isoform X1 [Priapulus caudatus]	2.4853	1.1348e-20
Cluster-37372.38156	--	--	--	10.946	1.1348e-20
Cluster-37372.12917	PNF36260.1	1.3e-109	RCC1-like G exchanging factor-like protein [Cryptotermes secundus]	2.0533	1.1657e-20
Cluster-37372.42396	XP_018007969.1	3e-64	PREDICTED: neuroligin-4, X-linked-like [Hyalella azteca]	2.6828	1.2175e-20
Cluster-37372.27036	--	--	--	2.3618	1.2669e-20
Cluster-37563.0	--	--	--	7.9377	1.3171e-20
Cluster-37372.28807	--	--	--	5.2858	1.3233e-20
Cluster-37372.37204	XP_018011887.1	2.9e-189	PREDICTED: CDK5 regulatory subunit-associated protein 1-like [Hyalella azteca]	2.7067	1.332e-20
Cluster-37372.11944	XP_018010302.1	3e-71	PREDICTED: uncharacterized protein LOC108667749 [Hyalella azteca]	3.7911	1.3444e-20
Cluster-28529.0	APW79685.1	3.7e-165	rieske domain oxygenase meverland [Penaeus monodon]	3.9907	1.4205e-20
Cluster-33037.0	XP_018018184.1	6.2e-08	PREDICTED: uncharacterized protein LOC108674725 [Hyalella azteca]	-3.7937	1.45e-20
Cluster-37372.33658	--	--	--	2.8126	1.4601e-20
Cluster-37372.39364	--	--	--	10.027	1.4645e-20
Cluster-37372.34616	XP_020917346.1	1.7e-33	uncharacterized protein LOC110254666 [Exaiptasia pallida]	2.2741	1.4711e-20
Cluster-37372.54454	--	--	--	6.5878	1.476e-20
Cluster-37372.45519	XP_022319911.1	7.9e-18	thimet oligopeptidase-like [Crassostrea virginica]	5.7258	1.5253e-20
Cluster-37372.34791	XP_018021038.1	9.4e-153	PREDICTED: protein arginine N-methyltransferase 1-like [Hyalella azteca]	2.0586	1.5523e-20
Cluster-37372.10191	--	--	--	6.0826	1.5606e-20
Cluster-37372.28936	--	--	--	6.7183	1.6779e-20
Cluster-37372.34729	--	--	--	10.907	1.6825e-20
Cluster-37372.17997	--	--	--	6.3351	1.6995e-20
Cluster-37372.40689	--	--	--	10.918	1.7546e-20
Cluster-37372.34740	--	--	--	11.018	1.7572e-20
Cluster-33446.0	XP_018007352.1	4e-39	PREDICTED: uncharacterized protein LOC108665137 [Hyalella azteca]	4.739	1.7619e-20
Cluster-37372.47566	--	--	--	4.6569	1.7861e-20
Cluster-37372.46326	--	--	--	10.104	1.8104e-20
Cluster-37372.38771	--	--	--	6.8234	1.8581e-20
Cluster-37372.37934	--	--	--	10.911	1.8937e-20
Cluster-37372.33443	--	--	--	10.978	1.9153e-20
Cluster-37372.37059	--	--	--	10.925	1.9153e-20
Cluster-37372.32171	--	--	--	11.532	1.9339e-20
Cluster-37372.45057	XP_006820549.1	4.6e-48	PREDICTED: dentin sialophosphoprotein-like [Saccoglossus kowalevskii]	10.045	1.966e-20
Cluster-37372.34444	--	--	--	10.215	2.102e-20
Cluster-37372.37525	--	--	--	7.8689	2.108e-20
Cluster-37372.53137	--	--	--	7.1766	2.2973e-20
Cluster-37372.23579	--	--	--	11.55	2.3146e-20
Cluster-37372.37518	--	--	--	6.7827	2.3997e-20
Cluster-37372.9701	XP_018015272.1	2.5e-17	PREDICTED: loricrin-like [Hyalella azteca]	-4.2973	2.4114e-20
Cluster-37372.33928	--	--	--	9.0074	2.4589e-20
Cluster-37372.49886	--	--	--	8.6317	2.5192e-20
Cluster-37372.20651	XP_014680983.1	1.3e-44	PREDICTED: proteasome assembly chaperone 2-like isoform X2 [Priapulus caudatus]	2.5876	2.539e-20
Cluster-37372.31377	XP_018011348.1	2.1e-12	PREDICTED: uncharacterized protein LOC108668618 [Hyalella azteca]	3.613	2.5449e-20
Cluster-37372.42165	--	--	--	8.0621	2.5449e-20
Cluster-37372.37254	--	--	--	5.4679	2.548e-20
Cluster-37372.30365	--	--	--	3.9143	2.557e-20
Cluster-37372.37310	XP_018008104.1	3.9e-107	PREDICTED: heparan sulfate 2-O-sulfotransferase pipe-like [Hyalella azteca]	2.5751	2.557e-20
Cluster-37372.26523	--	--	--	11.216	2.5636e-20
Cluster-37372.41120	XP_018022658.1	3.5e-23	PREDICTED: gem-associated protein 8-like [Hyalella azteca]	2.1813	2.5971e-20
Cluster-37372.34912	--	--	--	7.9135	2.8087e-20
Cluster-37372.37770	--	--	--	7.245	2.9758e-20
Cluster-37372.59233	XP_018022137.1	0	PREDICTED: protein bark beetle-like [Hyalella azteca]	-2.5952	2.9758e-20
Cluster-37372.12780	XP_013777872.1	2.1e-15	twist-related protein-like [Limulus polyphemus]	6.0315	3.0436e-20
Cluster-37372.42095	--	--	--	8.726	3.0778e-20
Cluster-37372.35017	--	--	--	10.023	3.0934e-20
Cluster-37372.11794	--	--	--	11.071	3.1581e-20
Cluster-37372.49439	--	--	--	3.9178	3.2207e-20
Cluster-37372.31469	--	--	--	3.5148	3.3229e-20
Cluster-37372.34849	XP_011665173.1	2.1e-197	PREDICTED: uncharacterized protein LOC763830, partial [Strongylocentrotus purpuratus]	3.0297	3.4038e-20
Cluster-37372.48241	--	--	--	10.862	3.4535e-20
Cluster-37372.24765	XP_015923614.1	8.8e-44	methyltransferase-like protein 9 [Parasteatoda tepidariorum]	2.8202	3.4671e-20
Cluster-37372.26740	XP_018573906.1	5.5e-119	UDP-glucose 4-epimerase isoform X1 [Anoplophora glabripennis]	2.0884	3.6635e-20
Cluster-37372.39756	--	--	--	10.89	3.7422e-20
Cluster-37372.52677	XP_018018961.1	1.3e-26	PREDICTED: solute carrier family 13 member 5-like isoform X1 [Hyalella azteca]	3.2536	3.7986e-20
Cluster-37372.45851	XP_014253937.1	2.3e-27	probable 28S ribosomal protein S26, mitochondrial [Cimex lectularius]	2.0133	3.8569e-20
Cluster-37372.36365	XP_006813839.1	6.4e-46	PREDICTED: uncharacterized protein LOC100372062 [Saccoglossus kowalevskii]	3.579	3.8763e-20
Cluster-37372.61560	--	--	--	-3.1155	3.8815e-20
Cluster-37372.31341	XP_012272667.1	1.9e-15	dual oxidase maturation factor 1 isoform X1 [Orussus abietinus]	2.7364	3.884e-20
Cluster-37372.4550	XP_018006830.1	1.3e-51	PREDICTED: transmembrane protease serine 9-like [Hyalella azteca]	5.2233	3.922e-20
Cluster-37372.47108	--	--	--	10.832	4.02e-20
Cluster-37372.21340	ACZ63472.1	3.4e-28	i-type lysozyme-like protein 2 [Penaeus monodon]	5.152	4.0553e-20
Cluster-37372.50310	--	--	--	4.0202	4.081e-20
Cluster-37372.19795	--	--	--	4.4315	4.1985e-20
Cluster-37372.46106	XP_013112647.1	1.8e-21	PREDICTED: transcription factor A, mitochondrial isoform X1 [Stomoxys calcitrans]	2.0226	4.3019e-20
Cluster-37372.13668	XP_014785628.1	2.1e-59	PREDICTED: SET and MYND domain-containing protein 4-like [Octopus bimaculoides]	5.9055	4.3096e-20
Cluster-37372.48747	--	--	--	7.2519	4.3236e-20
Cluster-37372.34773	--	--	--	10.908	4.4553e-20
Cluster-37372.37190	XP_014224887.1	5.6e-07	essential MCU regulator, mitochondrial [Trichogramma pretiosum]	2.7152	4.472e-20
Cluster-37372.42029	APA32005.1	2.9e-95	C-type lectin H [Eriocheir sinensis]	10.807	4.5054e-20
Cluster-37372.23413	--	--	--	7.2621	4.6201e-20
Cluster-37372.61541	CDS39320.1	1.7e-35	hypothetical protein EmuJ_000682350 [Echinococcus multilocularis]	-3.4366	4.6592e-20
Cluster-37372.38916	--	--	--	10.135	4.8994e-20
Cluster-37372.41302	--	--	--	10.86	4.9176e-20
Cluster-37372.33240	PRP83878.1	3.3e-56	spermatogenesis-associated protein 5-like [Planoprotostelium fungivorum]	2.0735	4.9469e-20
Cluster-37372.30685	--	--	--	4.17	5.1172e-20
Cluster-37372.42853	XP_018027957.1	6.5e-110	PREDICTED: major facilitator superfamily domain-containing protein 6-A-like [Hyalella azteca]	4.4521	5.1506e-20
Cluster-37372.58490	BAD11098.1	0	vitellogenin [Pandalus hypsinotus]	-2.7348	5.1868e-20
Cluster-37372.35281	--	--	--	10.911	5.326e-20
Cluster-37372.32342	--	--	--	3.5679	5.3352e-20
Cluster-37372.30629	XP_018019365.1	7.9e-53	PREDICTED: uncharacterized protein LOC108675838 isoform X1 [Hyalella azteca]	3.4412	5.6605e-20
Cluster-37372.30630	--	--	--	10.762	5.7748e-20
Cluster-37372.26271	--	--	--	5.6436	5.9849e-20
Cluster-37372.12700	--	--	--	-3.5891	5.9965e-20
Cluster-37372.14806	XP_023214237.1	1.9e-11	uncharacterized protein LOC111617143 [Centruroides sculpturatus]	3.6644	6.0238e-20
Cluster-37372.25413	--	--	--	6.7053	6.0592e-20
Cluster-37372.20646	--	--	--	4.3336	6.2699e-20
Cluster-37372.26169	--	--	--	4.7291	6.3239e-20
Cluster-37372.30954	--	--	--	5.8459	6.3348e-20
Cluster-37372.34903	XP_017775228.1	2.9e-63	PREDICTED: ankyrin repeat and LEM domain-containing protein 1 [Nicrophorus vespilloides]	9.9341	6.4365e-20
Cluster-37372.51097	--	--	--	10.834	6.4714e-20
Cluster-37372.37789	--	--	--	9.0984	6.5965e-20
Cluster-37372.35002	XP_014667058.1	6.7e-88	PREDICTED: poly..A..-specific ribonuclease PARN-like domain-containing protein 1 [Priapulus caudatus]	2.4814	6.629e-20
Cluster-37372.35949	--	--	--	2.1735	6.7054e-20
Cluster-37372.24641	XP_020615740.1	1.3e-17	zinc finger protein 3 homolog [Orbicella faveolata]	3.6133	6.7279e-20
Cluster-37372.15300	XP_018024668.1	2e-179	PREDICTED: endochitinase-like [Hyalella azteca]	2.874	6.8712e-20
Cluster-37372.16851	--	--	--	2.1456	7.0639e-20
Cluster-37372.29309	XP_018014271.1	1.6e-24	PREDICTED: zinc finger SWIM domain-containing protein 7-like [Hyalella azteca]	3.5592	7.2887e-20
Cluster-37372.47179	--	--	--	5.2293	7.339e-20
Cluster-37372.42066	--	--	--	2.5781	7.4653e-20
Cluster-37372.41357	XP_019919469.1	1.2e-93	PREDICTED: uncharacterized protein LOC105319857 [Crassostrea gigas]	-2.8699	7.4801e-20
Cluster-37372.35410	AAA79690.1	7.5e-31	USF [Lytechinus variegatus]	2.4016	7.5042e-20
Cluster-37372.49576	--	--	--	5.3417	7.9196e-20
Cluster-37372.16776	XP_023229332.1	2.4e-50	uncharacterized protein LOC111629676 [Centruroides sculpturatus]	5.8383	7.9209e-20
Cluster-37372.21523	--	--	--	4.6671	8.0178e-20
Cluster-37372.44031	--	--	--	3.7857	8.2898e-20
Cluster-37372.40242	--	--	--	5.3226	8.3755e-20
Cluster-37372.29472	XP_023704321.1	2.7e-24	protein FAM192A [Cryptotermes secundus]	2.5434	8.4048e-20
Cluster-37372.26398	--	--	--	10.738	8.5208e-20
Cluster-37372.38004	--	--	--	4.0189	8.5485e-20
Cluster-37372.46471	XP_018024104.1	0	PREDICTED: nephrin-like isoform X1 [Hyalella azteca]	3.7927	8.6209e-20
Cluster-37372.14374	ODM92441.1	2.6e-71	Calcyphosin-like protein [Orchesella cincta]	-3.353	8.7746e-20
Cluster-37372.34602	--	--	--	9.8864	8.7746e-20
Cluster-37372.36634	ANA78437.1	1.7e-180	dopamine beta-hydroxylase [Litopenaeus vannamei]	3.0565	9.0051e-20
Cluster-37372.39483	--	--	--	2.7176	9.2517e-20
Cluster-37372.56590	--	--	--	10.762	9.4271e-20
Cluster-37372.28846	--	--	--	2.5505	9.5837e-20
Cluster-37372.38667	--	--	--	6.3406	9.5853e-20
Cluster-37372.33542	XP_013419264.1	9.2e-164	probable ATP-dependent RNA helicase DDX56 isoform X2 [Lingula anatina]	2.2761	9.7931e-20
Cluster-37372.38777	--	--	--	5.9695	9.9977e-20
Cluster-37372.34846	AMQ98966.1	2.3e-165	adenine nucleotide translocase [Macrobrachium rosenbergii]	2.9272	1.0133e-19
Cluster-37372.38859	XP_018017683.1	8.6e-42	PREDICTED: uncharacterized protein LOC108674257 [Hyalella azteca]	2.1396	1.0413e-19
Cluster-28894.0	--	--	--	6.5976	1.0416e-19
Cluster-37372.41115	PNF31974.1	3e-43	hypothetical protein B7P43_G06562 [Cryptotermes secundus]	2.5211	1.129e-19
Cluster-37372.46874	KXJ11352.1	4.3e-70	Retrovirus-related Pol polyprotein from transposon 17.6 [Exaiptasia pallida]	2.6693	1.1625e-19
Cluster-37372.24411	XP_017768118.1	4.4e-205	PREDICTED: protein trachealess isoform X1 [Nicrophorus vespilloides]	3.473	1.1699e-19
Cluster-37372.22987	--	--	--	10.764	1.186e-19
Cluster-37372.34618	--	--	--	10.762	1.1953e-19
Cluster-37372.52313	--	--	--	10.784	1.2781e-19
Cluster-37372.9573	--	--	--	6.2012	1.3414e-19
Cluster-37372.45887	--	--	--	4.4048	1.3617e-19
Cluster-37372.37602	XP_011667038.1	4.8e-23	PREDICTED: nucleoporin GLE1 [Strongylocentrotus purpuratus]	2.1882	1.3628e-19
Cluster-37372.32363	--	--	--	3.8566	1.3771e-19
Cluster-37372.45359	AGF92153.1	2.7e-51	crustin-like protein [Macrobrachium rosenbergii]	3.0826	1.3883e-19
Cluster-37372.13367	--	--	--	7.7388	1.3927e-19
Cluster-37372.41793	--	--	--	9.8383	1.4126e-19
Cluster-37372.23273	XP_022205235.1	6.6e-18	piggyBac transposable element-derived protein 1-like [Nilaparvata lugens]	10.799	1.4284e-19
Cluster-37372.40608	--	--	--	10.876	1.4718e-19
Cluster-37372.30483	--	--	--	7.6282	1.4881e-19
Cluster-37372.35497	--	--	--	6.352	1.4974e-19
Cluster-37372.34303	--	--	--	10.787	1.5357e-19
Cluster-37372.34799	--	--	--	2.838	1.5429e-19
Cluster-37372.43913	--	--	--	7.8553	1.5573e-19
Cluster-37372.23498	--	--	--	9.8032	1.5735e-19
Cluster-37372.26534	AIY25505.1	7.8e-11	COP9 signalosome complex subunit 7a [Locusta migratoria]	4.559	1.5912e-19
Cluster-37372.44075	--	--	--	10.757	1.595e-19
Cluster-37372.35150	--	--	--	10.656	1.6249e-19
Cluster-37372.37604	XP_018025583.1	2.9e-126	PREDICTED: 3-oxoacyl-[acyl-carrier-protein] synthase 2-like [Hyalella azteca]	2.0369	1.6645e-19
Cluster-37372.25186	--	--	--	8.6482	1.7117e-19
Cluster-37372.34637	--	--	--	3.7944	1.7145e-19
Cluster-37372.31327	--	--	--	9.8016	1.8431e-19
Cluster-36625.0	--	--	--	10.025	1.8457e-19
Cluster-37372.35063	--	--	--	10.689	1.8691e-19
Cluster-37372.33515	--	--	--	10.717	1.9021e-19
Cluster-37372.38917	--	--	--	10.732	1.9021e-19
Cluster-37372.30583	--	--	--	8.4601	1.9944e-19
Cluster-37372.43472	XP_018024184.1	2.7e-11	PREDICTED: ribonuclease P protein subunit drpp30-like [Hyalella azteca]	2.5513	2.0388e-19
Cluster-37372.19119	--	--	--	10.701	2.0934e-19
Cluster-37372.42824	--	--	--	4.7759	2.1166e-19
Cluster-37372.19263	XP_018019816.1	0	PREDICTED: aminopeptidase N-like [Hyalella azteca]	4.9235	2.1473e-19
Cluster-37372.48250	--	--	--	4.2418	2.2835e-19
Cluster-37372.35104	--	--	--	10.742	2.2992e-19
Cluster-37372.32837	--	--	--	5.6915	2.3207e-19
Cluster-37372.47249	XP_013789135.1	2.1e-90	protein unc-119 homolog B-like isoform X1 [Limulus polyphemus]	2.3101	2.3728e-19
Cluster-37372.32764	--	--	--	7.1834	2.402e-19
Cluster-37372.29820	--	--	--	10.658	2.4381e-19
Cluster-37372.23102	--	--	--	3.9713	2.4689e-19
Cluster-37372.30575	--	--	--	3.8875	2.5008e-19
Cluster-37372.41404	--	--	--	5.0822	2.5548e-19
Cluster-37372.33785	--	--	--	3.5314	2.6112e-19
Cluster-37372.35127	--	--	--	8.4923	2.6427e-19
Cluster-37372.42189	XP_022091625.1	5.8e-150	replication factor C subunit 3-like [Acanthaster planci]	2.1904	2.8744e-19
Cluster-37372.44447	--	--	--	3.2697	2.9141e-19
Cluster-37372.34230	--	--	--	4.7371	2.9597e-19
Cluster-37372.35043	XP_023723482.1	5.6e-25	secreted frizzled-related protein 5-like isoform X1 [Cryptotermes secundus]	2.1427	2.9686e-19
Cluster-37372.58611	ACU31810.1	1.4e-164	alpha2 macroglobulin isoform 2 [Fenneropenaeus chinensis]	-3.0627	2.9757e-19
Cluster-37372.2943	XP_018019123.1	8.7e-207	PREDICTED: MAGUK p55 subfamily member 6-like isoform X1 [Hyalella azteca]	-2.6988	3.0099e-19
Cluster-37372.60535	XP_018027092.1	5.7e-163	PREDICTED: polycystic kidney disease protein 1-like 2 [Hyalella azteca]	-3.3091	3.0389e-19
Cluster-37372.38980	--	--	--	10.945	3.2136e-19
Cluster-37372.32737	--	--	--	9.7952	3.3783e-19
Cluster-37372.20471	--	--	--	4.2117	3.4083e-19
Cluster-37372.59349	XP_018009331.1	0	PREDICTED: chaoptin-like isoform X2 [Hyalella azteca]	-4.0901	3.4087e-19
Cluster-37372.43087	--	--	--	10.567	3.4923e-19
Cluster-37372.36795	--	--	--	9.8087	3.5838e-19
Cluster-37372.59772	XP_023215298.1	0	NACHT and WD repeat domain-containing protein 2-like [Centruroides sculpturatus]	-2.5411	3.592e-19
Cluster-37372.23472	--	--	--	7.0554	3.6653e-19
Cluster-37372.36736	--	--	--	10.402	3.6867e-19
Cluster-37372.40086	XP_008210949.1	2.1e-33	PREDICTED: uncharacterized protein LOC100121492 isoform X1 [Nasonia vitripennis]	3.2069	3.6987e-19
Cluster-37372.25482	--	--	--	10.669	3.8089e-19
Cluster-37372.45483	--	--	--	10.725	3.8396e-19
Cluster-37372.9264	AEE63349.1	8.4e-68	unknown [Dendroctonus ponderosae]	3.7395	3.8553e-19
Cluster-37372.26507	--	--	--	7.714	3.9093e-19
Cluster-37372.27902	--	--	--	8.7788	3.9472e-19
Cluster-37372.18358	--	--	--	7.7403	3.9929e-19
Cluster-37372.54089	--	--	--	10.576	4.1317e-19
Cluster-37372.51162	--	--	--	4.933	4.1542e-19
Cluster-37372.28437	KZS18008.1	9.9e-43	28S ribosomal protein S24, mitochondrial [Daphnia magna]	2.0267	4.1779e-19
Cluster-37372.9510	--	--	--	-4.3632	4.1847e-19
Cluster-33993.0	--	--	--	5.9039	4.2587e-19
Cluster-37372.35578	--	--	--	4.8491	4.4389e-19
Cluster-37372.28123	--	--	--	9.7419	4.5843e-19
Cluster-37372.58930	--	--	--	-8.0616	4.7732e-19
Cluster-37372.33759	--	--	--	3.4883	4.7803e-19
Cluster-37372.21324	--	--	--	7.5989	4.7965e-19
Cluster-37372.38152	--	--	--	3.5203	4.8057e-19
Cluster-37372.33530	--	--	--	10.728	4.8895e-19
[truncated: 8,643 more rows]

## Sheet: WW vs ZZ
Cluster_ID	NR ID	NR Evalue	NR Description	log2FC(WW/ZZ)	q value
Cluster-37372.33466	AJA06113.1	3.8e-152	cytochrome P450 CYP302a1 [Portunus trituberculatus]	9.4899	0
Cluster-37372.34412	XP_013066469.1	1.4e-18	PREDICTED: serine-aspartate repeat-containing protein C-like [Biomphalaria glabrata]	10.096	0
Cluster-37372.34491	XP_021930754.1	6.1e-109	peroxidase-like isoform X2 [Zootermopsis nevadensis]	10.568	0
Cluster-37372.34582	XP_018012507.1	2.5e-26	PREDICTED: waprin-Phi1-like isoform X1 [Hyalella azteca]	10.852	0
Cluster-37372.34721	--	--	--	10.283	0
Cluster-37372.34815	KOF72516.1	7.9e-06	hypothetical protein OCBIM_22039362mg [Octopus bimaculoides]	10.847	0
Cluster-37372.34869	AHC55308.1	4.4e-28	inhibitor of apoptosis protein [Palaemon carinicauda]	8.2045	0
Cluster-37372.34889	XP_018014451.1	2.6e-69	PREDICTED: annexin A7-like [Hyalella azteca]	13.9	0
Cluster-37372.34924	AEC22817.1	1.2e-100	hypothetical protein [Macrobrachium nipponense]	12.376	0
Cluster-37372.34953	XP_011673469.1	1.7e-53	PREDICTED: fibrillin-1 [Strongylocentrotus purpuratus]	13.303	0
Cluster-37372.35003	AEC22817.1	1.5e-30	hypothetical protein [Macrobrachium nipponense]	10.646	0
Cluster-37372.35057	--	--	--	11.513	0
Cluster-37372.35119	--	--	--	10.582	0
Cluster-37372.35344	APA05127.1	0	polephole-like protein [Litopenaeus vannamei]	6.3251	0
Cluster-37372.35390	--	--	--	10.315	0
Cluster-37372.35597	--	--	--	12.668	0
Cluster-37372.35722	--	--	--	10.135	0
Cluster-37372.33798	--	--	--	8.2566	1.5401e-297
Cluster-37372.36027	--	--	--	7.8527	1.0034e-296
Cluster-37372.34722	XP_012650863.1	5e-15	H-type lectin domain protein [Tetrahymena thermophila SB210]	13.298	2.4517e-290
Cluster-37372.34943	XP_023333131.1	2.7e-63	clavesin-1-like [Eurytemora affinis]	14.368	3.8305e-289
Cluster-37372.34586	AEC22817.1	1.3e-203	hypothetical protein [Macrobrachium nipponense]	10.794	1.7127e-286
Cluster-37372.34996	--	--	--	12.952	4.4273e-280
Cluster-37372.34900	ACU31810.1	0	alpha2 macroglobulin isoform 2 [Fenneropenaeus chinensis]	10.1	9.1166e-283
Cluster-37372.34596	AFI61881.1	9.3e-49	serine proteinase-like protein [Macrobrachium nipponense]	8.622	2.4785e-284
Cluster-37372.35738	--	--	--	13.351	1.1973e-272
Cluster-37372.34939	XP_012553483.1	1.5e-38	PREDICTED: uncharacterized protein LOC101236068 [Hydra vulgaris]	7.0484	4.4834e-279
Cluster-37372.35111	--	--	--	9.5962	5.8044e-279
Cluster-37372.34349	ELU18514.1	3.3e-07	hypothetical protein CAPTEDRAFT_219840 [Capitella teleta]	5.7885	1.3373e-276
Cluster-37372.34852	OWF46910.1	5.3e-09	hypothetical protein KP79_PYT26209 [Mizuhopecten yessoensis]	11.655	1.7644e-271
Cluster-37372.34877	--	--	--	10.869	2.6893e-272
Cluster-37372.35271	XP_018019403.1	2.8e-54	PREDICTED: beta-hexosaminidase subunit beta-like isoform X1 [Hyalella azteca]	7.9818	9.1019e-273
Cluster-37372.34478	--	--	--	7.5385	1.2775e-271
Cluster-37372.35505	XP_011148338.1	3.7e-37	PREDICTED: jmjC domain-containing histone demethylation protein 1 [Harpegnathos saltator]	9.5439	2.4778e-261
Cluster-37372.32162	XP_018027131.1	5.8e-147	PREDICTED: sterol O-acyltransferase 1-like [Hyalella azteca]	7.2992	7.6681e-260
Cluster-37372.34640	--	--	--	13.5	3.1541e-248
Cluster-37372.36825	PSN30531.1	1.7e-50	hypothetical protein C0J52_25590 [Blattella germanica]	8.4251	7.5738e-256
Cluster-37372.34664	ELT99607.1	1.5e-24	hypothetical protein CAPTEDRAFT_167148 [Capitella teleta]	13.336	3.0836e-246
Cluster-37372.34655	--	--	--	13.198	1.5591e-244
Cluster-37372.35193	XP_021940070.1	4.9e-53	uncharacterized protein LOC110839841 [Zootermopsis nevadensis]	13.875	4.5864e-238
Cluster-37372.34762	--	--	--	7.0805	1.0264e-246
Cluster-37372.34797	--	--	--	11.7	1.9099e-241
Cluster-37372.34719	--	--	--	12.205	3.7179e-231
Cluster-37372.35024	AFI61881.1	2.1e-63	serine proteinase-like protein [Macrobrachium nipponense]	8.1994	3.8978e-234
Cluster-37372.33712	--	--	--	9.0892	9.1381e-232
Cluster-37372.34913	--	--	--	14.955	3.2721e-217
Cluster-37372.35138	--	--	--	11.518	5.3131e-227
Cluster-37372.35499	--	--	--	10.648	2.9642e-224
Cluster-37372.34712	--	--	--	10.738	2.1847e-224
Cluster-37372.36808	XP_018008732.1	6.9e-41	PREDICTED: uncharacterized protein LOC108666379 [Hyalella azteca]	7.0312	2.7802e-226
Cluster-37372.35291	--	--	--	5.7066	2.7858e-225
Cluster-37372.34584	--	--	--	13.408	4.5723e-217
Cluster-37372.35162	--	--	--	9.6486	1.6259e-222
Cluster-37372.35061	--	--	--	10.15	1.0584e-219
Cluster-37372.27906	ABW81469.1	1.7e-59	tetraspanins-like protein CD63 [Fenneropenaeus chinensis]	8.8436	4.2829e-219
Cluster-37372.33783	CRK89896.1	3.4e-73	CLUMA_CG003628, isoform A [Clunio marinus]	5.6525	7.3079e-220
Cluster-37372.34256	ASC55678.1	3.8e-72	putative trypsin serine protease, partial [Procambarus clarkii]	12.607	1.6304e-215
Cluster-37372.38179	--	--	--	7.5227	3.1029e-216
Cluster-37372.35172	--	--	--	14.129	1.9749e-208
Cluster-37372.41878	--	--	--	6.7763	1.5791e-214
Cluster-37372.35295	KCV68763.1	1.1e-29	hypothetical protein H696_05051 [Fonticula alba]	12.322	5.1782e-209
Cluster-37372.30988	XP_014280810.1	6.8e-80	iodotyrosine deiodinase 1 [Halyomorpha halys]	7.8498	1.2359e-207
Cluster-37372.30336	--	--	--	10.815	1.3904e-200
Cluster-37372.35627	ADK55596.1	0	vitellogenin receptor [Macrobrachium rosenbergii]	6.237	2.8175e-204
Cluster-37372.36107	EFA09866.2	2.1e-216	Protein MTO1 homolog, mitochondrial-like Protein [Tribolium castaneum]	6.9682	3.1897e-201
Cluster-37372.31383	--	--	--	7.2953	9.2526e-201
Cluster-37372.33280	--	--	--	9.6425	1.3636e-196
Cluster-37372.34814	--	--	--	10.446	9.0002e-193
Cluster-37372.33891	--	--	--	9.8806	5.5322e-190
Cluster-37372.35304	--	--	--	7.1108	4.5322e-190
Cluster-37372.33889	CBZ12681.1	2.2e-06	proteophosphoglycan ppg4 [Leishmania major strain Friedlin]	6.5662	4.6419e-190
Cluster-37372.34206	XP_018014429.1	4.3e-62	PREDICTED: mitochondrial import inner membrane translocase subunit Tim23-like [Hyalella azteca]	5.3381	8.1179e-190
Cluster-37372.28559	--	--	--	6.8921	7.8973e-188
Cluster-37372.34933	XP_021351457.1	1.3e-25	uncharacterized protein LOC110449138, partial [Mizuhopecten yessoensis]	11.21	1.171e-186
Cluster-37372.29296	--	--	--	6.7767	9.411e-187
Cluster-37372.33481	--	--	--	4.5912	1.089e-186
Cluster-37372.36175	XP_018019979.1	3.8e-152	PREDICTED: alanine--glyoxylate aminotransferase 2, mitochondrial-like [Hyalella azteca]	9.1904	1.4389e-184
Cluster-37372.37670	XP_018007737.1	1.9e-81	PREDICTED: uncharacterized protein LOC108665492 [Hyalella azteca]	6.0713	1.333e-185
Cluster-37372.34839	--	--	--	12.145	1.2101e-176
Cluster-37372.34213	XP_006813780.1	1.3e-06	PREDICTED: uncharacterized protein LOC102807129, partial [Saccoglossus kowalevskii]	8.8374	4.7066e-181
Cluster-37372.36197	CAJ07774.1	4.6e-10	conserved hypothetical protein [Leishmania major strain Friedlin]	5.7662	1.1105e-180
Cluster-37372.35839	XP_018014827.1	2.6e-182	PREDICTED: peptidyl-glycine alpha-amidating monooxygenase B-like [Hyalella azteca]	4.5386	8.4404e-180
Cluster-37372.35037	XP_018026450.1	1.6e-24	PREDICTED: uncharacterized protein LOC108681885 [Hyalella azteca]	8.7409	6.8731e-178
Cluster-37372.33291	--	--	--	11.221	2.3715e-177
Cluster-37372.34691	--	--	--	8.482	5.2899e-178
Cluster-37372.34263	--	--	--	13.128	1.5586e-169
Cluster-37372.33119	XP_023215085.1	3.2e-94	nuclear migration protein nudC-like [Centruroides sculpturatus]	4.4904	6.6214e-177
Cluster-37372.35038	--	--	--	8.8107	6.3383e-175
Cluster-37372.34627	--	--	--	4.7663	4.3657e-175
Cluster-37372.35904	--	--	--	9.4547	2.5923e-172
Cluster-37372.34253	XP_018015376.1	1.5e-13	PREDICTED: uncharacterized protein LOC108672246 [Hyalella azteca]	14.866	1.773e-159
Cluster-37372.42815	XP_021919975.1	2.2e-87	DNA-directed RNA polymerase III subunit RPC5-like [Zootermopsis nevadensis]	4.8174	4.5701e-173
Cluster-37372.34828	--	--	--	12.112	5.9186e-166
Cluster-37372.34845	--	--	--	10.721	8.1469e-169
Cluster-37372.34891	--	--	--	14.31	6.5085e-160
Cluster-37372.34413	KZS06865.1	2.1e-74	Synaptic vesicle membrane protein VAT-1 [Daphnia magna]	6.8	3.8407e-171
Cluster-37372.30603	--	--	--	9.6981	1.238e-168
Cluster-37372.23115	XP_023341608.1	1.4e-43	uncharacterized protein LOC111711467 [Eurytemora affinis]	6.1273	6.9288e-168
Cluster-37372.33589	--	--	--	8.1725	2.2276e-167
Cluster-37372.35796	PRD29586.1	7.7e-24	Tspear [Nephila clavipes]	5.7643	1.4313e-167
Cluster-37372.36248	--	--	--	6.9113	4.6306e-167
Cluster-37372.35018	--	--	--	12.366	6.0463e-160
Cluster-37372.33057	ADJ94951.2	2.2e-150	voltage-dependent anion-selective channel [Eriocheir sinensis]	3.9501	5.5092e-167
Cluster-37372.32548	XP_011663462.1	5.5e-40	PREDICTED: uncharacterized protein LOC762694 [Strongylocentrotus purpuratus]	6.1446	8.7016e-166
Cluster-37372.34776	--	--	--	13.323	1.7712e-155
Cluster-37372.38588	BAD91056.1	0	Cj-cadherin [Caridina multidentata]	5.0559	8.7422e-165
Cluster-37372.37784	--	--	--	7.9759	2.6582e-162
Cluster-37372.35542	XP_013407752.1	2e-28	tetratricopeptide repeat protein 9C [Lingula anatina]	5.1431	9.0415e-163
Cluster-37372.36445	--	--	--	4.8205	1.0895e-162
Cluster-37372.35075	KYN00361.1	3.6e-158	Protein neuralized, partial [Cyphomyrmex costatus]	6.2277	2.5256e-161
Cluster-37372.34800	XP_018015284.1	4.8e-11	PREDICTED: sialidase-like isoform X3 [Hyalella azteca]	9.8646	1.0241e-160
Cluster-37372.34784	AAB48830.1	6.1e-10	cleavage stage histone H1 [Psammechinus miliaris]	8.1652	1.4644e-159
Cluster-37372.35470	XP_018015360.1	3.1e-83	PREDICTED: protein RER1-like isoform X2 [Hyalella azteca]	4.6212	9.7934e-159
Cluster-37372.38770	--	--	--	8.2866	1.0839e-157
Cluster-37372.37082	XP_008180607.1	3.1e-117	PREDICTED: zinc finger protein 62 homolog [Acyrthosiphon pisum]	4.922	2.4033e-157
Cluster-37372.35027	--	--	--	12.204	7.0567e-150
Cluster-37372.38642	--	--	--	4.5978	1.2583e-156
Cluster-37372.31778	--	--	--	8.6032	4.6628e-155
Cluster-37372.35651	XP_018024403.1	2.6e-47	PREDICTED: LDLR chaperone boca-like [Hyalella azteca]	6.037	6.2733e-156
Cluster-37372.30888	XP_021946930.1	2e-06	carbonic anhydrase 2-like [Folsomia candida]	9.8419	3.4515e-154
Cluster-37372.37743	--	--	--	8.0419	5.4476e-154
Cluster-37372.29786	XP_018026336.1	5.4e-29	PREDICTED: pre-rRNA-processing protein TSR2 homolog [Hyalella azteca]	4.8695	9.3857e-155
Cluster-37372.34265	--	--	--	13.023	1.1874e-145
Cluster-37372.34255	CRK86365.1	4.3e-18	CLUMA_CG000054, isoform A [Clunio marinus]	8.9061	3.9849e-153
Cluster-37372.33257	--	--	--	9.544	1.4015e-150
Cluster-37372.34342	XP_006622812.1	6.3e-188	PREDICTED: ATPase family AAA domain-containing protein 3-like isoform X2 [Apis dorsata]	4.7316	1.2403e-152
Cluster-37372.30460	XP_023718377.1	8.3e-86	ubiquitin domain-containing protein UBFD1-like isoform X2 [Cryptotermes secundus]	3.7562	2.4167e-152
Cluster-37372.44148	--	--	--	8.636	1.5253e-150
Cluster-37372.14374	ODM92441.1	2.6e-71	Calcyphosin-like protein [Orchesella cincta]	-6.2746	2.2296e-151
Cluster-37372.38989	--	--	--	7.5706	1.0364e-149
Cluster-37372.40874	--	--	--	8.1442	3.0749e-148
Cluster-37372.34633	--	--	--	17.845	3.4492e-122
Cluster-37372.34406	XP_002587777.1	5.4e-12	hypothetical protein BRAFLDRAFT_228584 [Branchiostoma floridae]	9.5465	8.3182e-146
Cluster-37372.35118	--	--	--	9.7656	6.4752e-146
Cluster-37372.35237	XP_018020528.1	2.2e-138	PREDICTED: girdin-like, partial [Hyalella azteca]	5.3772	7.2968e-148
Cluster-37372.33731	XP_018007683.1	3.1e-42	PREDICTED: uncharacterized protein LOC108665442 [Hyalella azteca]	3.789	1.5041e-146
Cluster-37372.37250	--	--	--	12.58	5.0419e-138
Cluster-37372.34620	--	--	--	11.782	2.6927e-143
Cluster-37372.34477	BAH28836.1	4.1e-234	elongation factor 1-alpha [Marsupenaeus japonicus]	6.966	3.7455e-145
Cluster-37372.37609	XP_022129976.1	2.3e-74	transcription initiation factor IIE subunit beta [Pieris rapae]	3.8098	7.9972e-145
Cluster-37372.36289	--	--	--	9.4009	4.9554e-142
Cluster-37372.31739	XP_019615155.1	2.2e-73	PREDICTED: peroxisomal sarcosine oxidase-like isoform X1 [Branchiostoma belcheri]	5.9846	1.4063e-144
Cluster-37372.33578	--	--	--	13.607	2.3146e-132
Cluster-37372.21332	--	--	--	6.5059	1.3405e-142
Cluster-37372.34748	--	--	--	11.061	9.7433e-140
Cluster-37372.41814	ODN05679.1	1.5e-35	Seipin [Orchesella cincta]	4.6215	3.2638e-142
Cluster-37372.44747	XP_006820770.1	3.9e-173	PREDICTED: zinc finger protein 850-like, partial [Saccoglossus kowalevskii]	4.3791	3.3335e-142
Cluster-37372.33441	XP_022823462.1	1.5e-80	malignant T-cell-amplified sequence 1 homolog [Spodoptera litura]	3.892	1.6103e-141
Cluster-37372.35911	--	--	--	7.2924	1.4166e-140
Cluster-37372.35644	XP_018011240.1	2.3e-137	PREDICTED: carotenoid isomerooxygenase-like [Hyalella azteca]	5.4921	3.6586e-141
Cluster-37372.35117	PAA75491.1	2.2e-10	hypothetical protein BOX15_Mlig000138g1 [Macrostomum lignano]	10.327	5.2339e-140
Cluster-37372.38594	--	--	--	6.04	1.176e-139
Cluster-37372.33829	AET34920.1	2.7e-292	caspase 3C [Macrobrachium rosenbergii]	4.8263	2.249e-139
Cluster-37372.32876	KZS11164.1	2e-129	Glycerol-3-phosphate acyltransferase 3 [Daphnia magna]	4.3241	3.4188e-139
Cluster-37372.34993	ASC55667.1	4e-08	hypothetical protein, partial [Procambarus clarkii]	16.101	6.7162e-119
Cluster-37372.34512	XP_018019971.1	7.9e-83	PREDICTED: uncharacterized protein LOC108676407 [Hyalella azteca]	8.935	2.8144e-137
Cluster-37372.34984	--	--	--	12.876	1.4815e-128
Cluster-37372.34926	XP_023703848.1	1.3e-93	GTP-binding protein 10 [Cryptotermes secundus]	3.976	5.7901e-137
Cluster-37372.32740	XP_018009768.1	1.3e-99	PREDICTED: alpha-tocopherol transfer protein-like [Hyalella azteca]	8.6836	1.3358e-135
Cluster-37372.35753	--	--	--	7.1338	3.3451e-135
Cluster-37372.36635	--	--	--	13.17	2.5232e-125
Cluster-37372.33823	PNF30597.1	1e-138	Core histone macro-H2A.1 [Cryptotermes secundus]	3.7189	1.5892e-134
Cluster-37372.35468	XP_018024939.1	0	PREDICTED: alpha-mannosidase 2C1-like [Hyalella azteca]	6.885	7.5621e-134
Cluster-37372.28589	KZS14353.1	3.9e-67	Coiled-coil domain-containing protein 25 [Daphnia magna]	4.1315	2.0387e-133
Cluster-37372.39772	XP_018006876.1	1.2e-07	PREDICTED: putative pterin-4-alpha-carbinolamine dehydratase [Hyalella azteca]	5.1816	4.3685e-133
Cluster-37372.34380	ELT95014.1	5.2e-10	hypothetical protein CAPTEDRAFT_228871 [Capitella teleta]	4.9449	1.1033e-132
Cluster-37372.35493	XP_018016786.1	2.1e-64	PREDICTED: mucin-5AC-like [Hyalella azteca]	7.1849	2.0893e-132
Cluster-37372.34529	AEC22817.1	1.1e-68	hypothetical protein [Macrobrachium nipponense]	13.488	1.0417e-122
Cluster-37372.36223	--	--	--	5.4007	3.4104e-132
Cluster-37372.36814	--	--	--	12.633	1.4596e-123
Cluster-37372.31855	--	--	--	12.186	4.2795e-125
Cluster-37372.31051	--	--	--	9.857	7.7826e-128
Cluster-37372.37756	XP_018024821.1	2.4e-68	PREDICTED: cell wall protein PRY3-like [Hyalella azteca]	9.9407	1.3033e-127
Cluster-37372.32738	--	--	--	6.626	1.0407e-130
Cluster-37372.33587	XP_023338688.1	1.4e-25	uncharacterized protein LOC111709292 [Eurytemora affinis]	9.6602	8.6733e-130
Cluster-37372.31775	--	--	--	6.1366	1.5429e-129
Cluster-37372.34973	--	--	--	8.9786	4.751e-129
Cluster-37372.33965	XP_018027249.1	1e-134	PREDICTED: protein-cysteine N-palmitoyltransferase HHAT-like [Hyalella azteca]	4.5579	1.4028e-128
Cluster-37372.33476	XP_018022451.1	7.7e-118	PREDICTED: LIX1-like protein isoform X2 [Hyalella azteca]	4.0336	1.5299e-128
Cluster-37372.8726	--	--	--	-7.4954	5.0626e-128
Cluster-37372.31493	XP_023718953.1	1.1e-253	NADP-dependent malic enzyme-like isoform X1 [Cryptotermes secundus]	3.8168	5.3474e-128
Cluster-37372.32146	--	--	--	6.5275	1.4715e-126
Cluster-37372.34639	--	--	--	11.982	2.5631e-125
Cluster-37372.34890	--	--	--	15.29	1.4452e-109
Cluster-37372.35458	ACO13022.1	5.7e-108	Periodic tryptophan protein 1 homolog [Lepeophtheirus salmonis]	4.2905	5.0751e-126
Cluster-37372.34916	--	--	--	16.574	1.3983e-104
Cluster-37372.40237	--	--	--	4.2466	1.7437e-125
Cluster-37372.35859	--	--	--	16.541	4.2667e-104
Cluster-37372.35725	--	--	--	8.7252	7.2224e-124
Cluster-37372.34411	XP_018016395.1	6.1e-20	PREDICTED: uncharacterized protein LOC108673120 [Hyalella azteca]	9.9855	1.0583e-124
Cluster-37372.33417	ABG01780.1	5.3e-49	putative accessory gland protein, partial [Gryllus firmus]	5.3974	5.2662e-125
Cluster-37372.31886	AFV46145.1	4.4e-48	glycosyl-phosphatidylinositol-linked carbonic anhydrase [Portunus trituberculatus]	9.6774	3.7922e-121
Cluster-37372.31377	XP_018011348.1	2.1e-12	PREDICTED: uncharacterized protein LOC108668618 [Hyalella azteca]	6.2576	7.6336e-124
Cluster-37372.34605	--	--	--	13.065	3.374e-115
Cluster-37372.26009	--	--	--	5.8069	1.0483e-123
Cluster-37372.36842	KYQ57069.1	2.3e-50	Serine proteinase stubble [Trachymyrmex zeteki]	6.3403	1.6103e-123
Cluster-37372.34872	ASC55667.1	4.5e-18	hypothetical protein, partial [Procambarus clarkii]	17.973	2.775e-95
Cluster-37372.39333	--	--	--	9.8725	1.603e-120
Cluster-37372.23558	PSN49804.1	9.7e-140	hypothetical protein C0J52_01376, partial [Blattella germanica]	3.9747	3.148e-123
Cluster-37372.33136	XP_018017995.1	5.8e-26	PREDICTED: uncharacterized protein LOC108674546 [Hyalella azteca]	4.0588	2.1879e-122
Cluster-37372.26803	--	--	--	4.4925	8.4209e-122
Cluster-37372.32873	XP_023716240.1	1.5e-30	pleckstrin homology domain-containing family A member 8 isoform X1 [Cryptotermes secundus]	4.2368	9.0241e-122
Cluster-37372.43349	XP_018026450.1	2.7e-20	PREDICTED: uncharacterized protein LOC108681885 [Hyalella azteca]	8.8502	4.788e-120
Cluster-37372.35399	--	--	--	12.633	5.2249e-114
Cluster-37372.40525	OXU24184.1	5.8e-21	hypothetical protein TSAR_001217 [Trichomalopsis sarcophagae]	4.3077	2.8981e-121
Cluster-37372.35219	--	--	--	8.2927	7.4341e-121
Cluster-37372.34675	--	--	--	10.247	1.5102e-118
Cluster-37372.36362	--	--	--	4.3471	7.5227e-121
Cluster-37372.32536	KZS06184.1	7.4e-115	Ras association domain-containing protein [Daphnia magna]	5.3292	8.9805e-121
Cluster-37372.36422	PIK52039.1	4.1e-229	hypothetical protein BSL78_11052 [Apostichopus japonicus]	5.4915	1.3821e-120
Cluster-37372.34955	--	--	--	8.6151	1.3951e-118
Cluster-37372.41197	--	--	--	5.6643	3.3235e-120
Cluster-37372.33053	XP_018016688.1	5.4e-107	PREDICTED: tRNA selenocysteine 1-associated protein 1-like [Hyalella azteca]	3.9131	2.3061e-120
Cluster-37372.34462	--	--	--	3.9092	4.1884e-120
Cluster-37372.34540	XP_023715108.1	3.8e-43	BRCA2-interacting transcriptional repressor EMSY isoform X1 [Cryptotermes secundus]	4.9401	8.0083e-120
Cluster-37372.29452	--	--	--	6.6411	9.0321e-120
Cluster-37372.38720	--	--	--	12.23	1.667e-112
Cluster-37372.34824	--	--	--	10.209	1.7549e-116
Cluster-37372.35837	--	--	--	6.0388	6.4297e-119
Cluster-37372.35275	XP_023223569.1	1.2e-100	phospholipid scramblase 2-like isoform X1 [Centruroides sculpturatus]	3.4116	3.6109e-118
Cluster-37372.33370	--	--	--	11.484	1.0219e-111
Cluster-37372.35405	--	--	--	10.529	2.0531e-116
Cluster-37372.39924	EYC27361.1	4.1e-103	hypothetical protein Y032_0009g673 [Ancylostoma ceylanicum]	4.9038	3.0231e-117
Cluster-37372.28401	--	--	--	7.6801	8.1004e-116
Cluster-37372.34680	--	--	--	13.061	8.2024e-107
Cluster-37372.30836	XP_022309567.1	2e-103	zinc finger protein 665-like [Crassostrea virginica]	3.6997	3.2397e-116
Cluster-37372.33254	--	--	--	10.838	5.8428e-111
Cluster-37372.33308	--	--	--	6.8092	1.558e-115
Cluster-37372.35646	XP_023712447.1	3e-303	meiosis regulator and mRNA stability factor 1 isoform X2 [Cryptotermes secundus]	5.9216	7.2827e-116
Cluster-37372.36947	PSN38523.1	1.4e-113	hypothetical protein C0J52_20098 [Blattella germanica]	11.102	1.3422e-111
Cluster-37372.31648	--	--	--	4.3342	2.5114e-115
Cluster-37372.25466	--	--	--	7.521	3.6064e-114
Cluster-37372.33872	--	--	--	4.5956	1.9802e-114
Cluster-37372.35064	--	--	--	10.728	1.9687e-111
Cluster-37372.35071	--	--	--	15.753	1.2115e-95
Cluster-37372.40311	XP_780428.1	2.4e-163	PREDICTED: tryptophan--tRNA ligase, cytoplasmic [Strongylocentrotus purpuratus]	3.9674	5.0156e-114
Cluster-37372.47450	XP_013778951.1	1.5e-66	lipoma HMGIC fusion partner-like 3 protein [Limulus polyphemus]	6.4658	1.0973e-113
Cluster-37372.29564	XP_015905728.1	6.3e-123	sn1-specific diacylglycerol lipase beta-like [Parasteatoda tepidariorum]	3.3862	2.6918e-113
Cluster-37372.39065	--	--	--	8.3805	3.8576e-112
Cluster-37372.32459	PSN51292.1	7.2e-99	Transcription factor Dp-1 [Blattella germanica]	3.7106	6.9589e-113
Cluster-37372.34758	XP_022328400.1	1.2e-158	multifunctional protein ADE2-like [Crassostrea virginica]	5.5202	9.401e-113
Cluster-37372.33575	XP_018027270.1	8.2e-47	PREDICTED: E3 ubiquitin-protein ligase RNF220-like [Hyalella azteca]	6.1515	2.0348e-112
Cluster-37372.29625	--	--	--	5.3403	3.6751e-112
Cluster-37372.34498	--	--	--	5.9139	1.6774e-111
Cluster-37372.33588	--	--	--	3.6478	2.7016e-111
Cluster-37372.37555	--	--	--	10.078	1.1158e-108
Cluster-37372.36770	KZS16149.1	0	Uncharacterized protein APZ42_018150 [Daphnia magna]	3.9002	5.0131e-111
Cluster-37372.35078	AIG59666.1	2.3e-234	phosphopyruvate hydratase [Fenneropenaeus chinensis]	3.2007	5.3456e-111
Cluster-37372.38819	--	--	--	5.9372	8.8448e-111
Cluster-37372.43293	XP_018014335.1	2.1e-103	PREDICTED: coiled-coil domain-containing protein 130 homolog [Hyalella azteca]	4.7371	1.1957e-110
Cluster-37372.33278	--	--	--	11.42	4.4051e-104
Cluster-37372.33188	XP_018019901.1	5.1e-23	PREDICTED: RPA-interacting protein B-like [Hyalella azteca]	3.5654	2.6625e-110
Cluster-37372.34339	XP_023328243.1	8.4e-123	uncharacterized protein LOC111701279 [Eurytemora affinis]	8.9041	4.1786e-109
Cluster-37372.35983	--	--	--	10.276	4.5261e-107
Cluster-37372.34908	XP_018025094.1	5.9e-154	PREDICTED: protein bicaudal C homolog 1-like [Hyalella azteca]	5.1128	6.6239e-110
Cluster-37372.33284	--	--	--	6.3401	4.112e-109
Cluster-37372.38231	XP_018896692.1	8.6e-22	PREDICTED: nucleolar protein 11 [Bemisia tabaci]	3.6345	2.1386e-109
Cluster-37372.39585	--	--	--	9.765	3.2179e-106
Cluster-37372.34340	--	--	--	9.481	5.052e-108
Cluster-37372.33252	--	--	--	8.3537	1.3967e-107
Cluster-37372.38435	XP_019617808.1	2.8e-142	PREDICTED: zinc finger protein 260-like [Branchiostoma belcheri]	6.2968	1.6331e-108
Cluster-37372.26013	--	--	--	7.4051	2.2347e-107
Cluster-37372.36114	--	--	--	9.4625	6.644e-107
Cluster-37372.35088	XP_023247183.1	1.7e-15	zinc finger protein 260-like [Copidosoma floridanum]	3.3867	6.2913e-108
Cluster-37372.27137	XP_018027294.1	7.1e-170	PREDICTED: glucose dehydrogenase [FAD, quinone]-like [Hyalella azteca]	3.557	8.9096e-108
Cluster-37372.37661	XP_020299037.1	6.4e-10	serine..threonine-protein phosphatase 6 regulatory ankyrin repeat subunit B-like isoform X3 [Pseudomyrmex gracilis]	3.2964	1.0341e-107
Cluster-37372.35188	XP_011695705.1	1.1e-91	PREDICTED: serine protease nudel isoform X2 [Wasmannia auropunctata]	7.7447	1.7556e-107
Cluster-37372.32736	XP_018022220.1	2.7e-74	PREDICTED: probable N-acetyltransferase san [Hyalella azteca]	3.4569	8.5537e-107
Cluster-37372.34268	--	--	--	13.392	2.1816e-96
Cluster-37372.33808	XP_018018658.1	1.2e-09	PREDICTED: uncharacterized protein LOC108675177 [Hyalella azteca]	14.103	1.9498e-93
Cluster-37372.37637	XP_018023387.1	5.4e-73	PREDICTED: sarcoplasmic calcium-binding protein-like [Hyalella azteca]	4.4705	2.5764e-106
Cluster-37372.34587	ODM97306.1	1.8e-63	Mitochondrial thiamine pyrophosphate carrier [Orchesella cincta]	5.023	2.9349e-106
Cluster-37372.35391	--	--	--	13.468	6.4221e-96
Cluster-37372.36288	XP_018007417.1	3.2e-173	PREDICTED: intraflagellar transport protein 52 homolog [Hyalella azteca]	3.715	9.6255e-106
Cluster-37372.32901	--	--	--	4.9092	1.3105e-105
Cluster-37372.27960	--	--	--	8.9037	9.1266e-104
Cluster-37372.28036	XP_015122562.1	8.5e-09	PREDICTED: uncharacterized protein LOC107044991 [Diachasma alloeum]	8.8506	5.608e-103
Cluster-37372.32893	XP_018024588.1	0	PREDICTED: protein O-mannosyltransferase 1-like [Hyalella azteca]	5.2045	8.5534e-105
Cluster-37372.36347	XP_018023439.1	4e-18	PREDICTED: BET1 homolog [Hyalella azteca]	4.6952	1.0113e-104
Cluster-37372.40493	ESO98647.1	4.1e-21	hypothetical protein LOTGIDRAFT_180523 [Lottia gigantea]	4.5865	1.232e-104
Cluster-37372.31020	XP_021941129.1	2.2e-56	NADH dehydrogenase [ubiquinone] 1 beta subcomplex subunit 8, mitochondrial [Zootermopsis nevadensis]	3.1681	3.0095e-104
Cluster-37372.35398	--	--	--	11.236	4.1606e-98
Cluster-37372.29572	--	--	--	9.511	4.6929e-101
Cluster-37372.31021	XP_785116.4	4.5e-64	PREDICTED: 4-hydroxy-2-oxoglutarate aldolase, mitochondrial isoform X1 [Strongylocentrotus purpuratus]	3.8862	1.3405e-103
Cluster-37372.24184	--	--	--	8.3515	4.3439e-103
Cluster-37372.34092	--	--	--	5.4563	2.8454e-103
Cluster-37372.44960	XP_023239154.1	1.3e-103	cyclin-D-binding Myb-like transcription factor 1 isoform X5 [Centruroides sculpturatus]	3.8617	2.7954e-103
Cluster-37372.35462	--	--	--	16.59	8.505e-81
Cluster-37372.36640	XP_018016351.1	4.8e-91	PREDICTED: trimethyllysine dioxygenase, mitochondrial-like isoform X2 [Hyalella azteca]	3.8987	7.3006e-103
Cluster-37372.38984	--	--	--	9.9531	2.1036e-100
Cluster-37372.36772	XP_012553678.1	2.8e-15	PREDICTED: reticulocyte-binding protein 1-like [Hydra vulgaris]	3.8021	3.8098e-102
Cluster-37372.32303	--	--	--	10.279	5.9162e-101
Cluster-37372.34610	--	--	--	3.2178	1.2942e-101
Cluster-37372.36391	--	--	--	9.483	1.7262e-98
Cluster-37372.34669	--	--	--	14.839	1.689e-85
Cluster-37372.27646	KZC07191.1	2.8e-44	INO80 complex subunit B, partial [Dufourea novaeangliae]	4.046	4.506e-101
Cluster-37372.29520	--	--	--	6.6322	1.6656e-100
Cluster-37372.38204	KOC63774.1	3e-07	Neurofilament heavy polypeptide [Habropoda laboriosa]	4.3158	7.1724e-101
Cluster-37372.37307	XP_018023973.1	4.5e-94	PREDICTED: spermidine synthase-like [Hyalella azteca]	3.4889	7.1632e-101
Cluster-37372.40746	XP_006821857.1	1.2e-26	PREDICTED: G2..mitotic-specific cyclin-B-like [Saccoglossus kowalevskii]	7.1872	1.6367e-100
Cluster-37372.32317	--	--	--	6.8929	6.2458e-100
Cluster-37372.38298	--	--	--	9.327	1.3336e-97
Cluster-37372.37800	--	--	--	8.5058	7.1894e-98
Cluster-37372.34450	XP_018016445.1	6.2e-211	PREDICTED: cytosolic non-specific dipeptidase-like isoform X1 [Hyalella azteca]	3.3261	8.8372e-100
Cluster-37372.23979	--	--	--	10.983	4.6835e-96
Cluster-37372.34665	APO14259.1	4.5e-111	juvenile hormone esterase-like carboxylesterase 1 [Eriocheir sinensis]	5.2345	1.5054e-99
Cluster-37372.34362	--	--	--	12.355	7.114e-92
Cluster-37372.32851	--	--	--	13.743	3.018e-87
Cluster-37372.37205	--	--	--	5.9676	6.1277e-99
Cluster-37372.43465	XP_013390864.1	6e-41	D-ribitol-5-phosphate cytidylyltransferase isoform X2 [Lingula anatina]	3.911	6.4182e-99
Cluster-37372.34672	--	--	--	15.241	1.1332e-83
Cluster-37372.40805	XP_021004064.1	1.2e-25	uncharacterized protein LOC107454613 [Parasteatoda tepidariorum]	3.9295	8.5038e-99
Cluster-37372.26446	XP_023238521.1	1.2e-15	tigger transposable element-derived protein 1-like isoform X3 [Centruroides sculpturatus]	3.7337	9.923e-99
Cluster-37372.34404	--	--	--	12.798	3.8749e-89
Cluster-37372.31928	--	--	--	5.4038	2.6467e-98
Cluster-37372.35055	--	--	--	9.3983	4.0132e-98
Cluster-37372.35007	XP_021952511.1	2.3e-47	NADH dehydrogenase [ubiquinone] 1 alpha subcomplex subunit 6-like [Folsomia candida]	3.7801	4.8038e-98
Cluster-37372.45652	--	--	--	7.2895	3.2151e-97
Cluster-37372.35002	XP_014667058.1	6.7e-88	PREDICTED: poly..A..-specific ribonuclease PARN-like domain-containing protein 1 [Priapulus caudatus]	4.36	1.3838e-97
Cluster-37372.21849	--	--	--	4.0466	3.0652e-97
Cluster-37372.34716	KZS17448.1	1.5e-76	eIF2B-gamma [Daphnia magna]	3.2965	1.1926e-96
Cluster-37372.29350	XP_021693147.1	1.9e-150	bifunctional arginine demethylase and lysyl-hydroxylase PSR [Aedes aegypti]	3.8964	1.73e-96
Cluster-37372.29792	--	--	--	9.5175	7.8582e-94
Cluster-37372.36962	--	--	--	10.151	2.701e-93
Cluster-37372.33383	--	--	--	7.7173	5.3687e-96
Cluster-37372.32486	BAJ10664.1	4.8e-168	scavenger receptor class B, croquemort type [Marsupenaeus japonicus]	4.6381	3.6107e-96
Cluster-37372.40898	--	--	--	8.4207	9.6527e-96
Cluster-37372.35979	XP_018006603.1	3e-136	PREDICTED: uncharacterized protein LOC108664518 [Hyalella azteca]	3.5386	4.1814e-96
Cluster-37372.22989	--	--	--	9.6226	7.6339e-93
Cluster-37372.41688	XP_023227931.1	0	chondroitin sulfate proteoglycan 4-like [Centruroides sculpturatus]	4.6563	6.5353e-96
Cluster-37372.31103	--	--	--	10.967	1.1886e-90
Cluster-37372.44147	--	--	--	8.1116	6.1274e-95
Cluster-37372.37050	--	--	--	11.757	2.2248e-88
Cluster-37372.36939	XP_018008896.1	6.7e-30	PREDICTED: uncharacterized protein LOC108666520 isoform X1 [Hyalella azteca]	7.3523	8.8478e-95
Cluster-37372.37041	--	--	--	5.2381	6.309e-95
Cluster-37372.38816	XP_011882149.1	1.4e-224	PREDICTED: multidrug resistance-associated protein 1 isoform X2 [Vollenhovia emeryi]	4.9612	9.3117e-95
Cluster-37372.32312	XP_021365998.1	4.3e-49	electron transfer flavoprotein beta subunit lysine methyltransferase-like [Mizuhopecten yessoensis]	4.2274	8.1927e-95
Cluster-37372.29416	--	--	--	5.7165	1.1249e-94
Cluster-37372.39060	--	--	--	9.3324	1.3135e-91
Cluster-37372.31492	AJT60334.1	2.6e-176	farnesyl diphosphate synthase [Portunus trituberculatus]	3.3736	1.1861e-94
Cluster-37372.34736	--	--	--	13.481	1.3788e-83
Cluster-37372.33240	PRP83878.1	3.3e-56	spermatogenesis-associated protein 5-like [Planoprotostelium fungivorum]	3.9159	1.6528e-94
Cluster-37372.34954	--	--	--	12.805	1.4567e-85
Cluster-37372.34826	--	--	--	9.0855	1.2387e-91
Cluster-37372.33935	AFJ11397.2	5.3e-141	prostaglandin F synthase [Penaeus monodon]	4.8746	5.231e-94
Cluster-37372.35153	--	--	--	6.0885	7.5299e-94
Cluster-37372.46266	--	--	--	6.2142	1.3584e-93
Cluster-37372.27871	--	--	--	3.9042	1.0617e-93
Cluster-37372.34490	--	--	--	10.601	1.1937e-90
Cluster-37372.44022	XP_018018365.1	2.3e-37	PREDICTED: protein Star-like [Hyalella azteca]	6.8114	4.1977e-93
Cluster-37372.31891	XP_018025804.1	9.1e-72	PREDICTED: mediator of RNA polymerase II transcription subunit 27-like [Hyalella azteca]	3.6769	1.9792e-93
Cluster-37372.36366	XP_019923334.1	1.2e-214	PREDICTED: uncharacterized protein LOC105329630 [Crassostrea gigas]	4.5327	2.1489e-93
Cluster-37372.35140	--	--	--	4.103	2.9937e-93
Cluster-37372.36456	XP_018011788.1	5.3e-35	PREDICTED: uncharacterized protein LOC108669014 [Hyalella azteca]	4.5749	3.8033e-93
Cluster-37372.32501	XP_023215285.1	1.7e-192	RING finger and SPRY domain-containing protein 1-like [Centruroides sculpturatus]	3.6248	3.9802e-93
Cluster-37372.32270	ELU11276.1	1.3e-132	hypothetical protein CAPTEDRAFT_178973 [Capitella teleta]	3.2846	4.3859e-93
Cluster-37372.44048	--	--	--	5.3036	1.2067e-92
Cluster-37372.28497	--	--	--	5.9037	1.6187e-92
Cluster-37372.34741	--	--	--	12.575	3.4123e-84
Cluster-37372.37295	XP_018007298.1	6.5e-46	PREDICTED: PIH1 domain-containing protein 1-like [Hyalella azteca]	3.7192	1.8213e-92
Cluster-37372.31043	AST11587.1	1.6e-36	ficolin 2 [Macrobrachium nipponense]	10.503	3.863e-88
Cluster-37372.35132	--	--	--	13.387	1.3495e-81
Cluster-37372.38906	XP_022082906.1	1.9e-207	uncharacterized protein LOC110975082 [Acanthaster planci]	6.2461	5.4882e-92
Cluster-37372.45330	--	--	--	7.3083	1.8485e-91
Cluster-37372.26502	ABG01803.1	3.5e-50	putative accessory gland protein, partial [Gryllus pennsylvanicus]	3.2911	6.7635e-92
Cluster-37372.30701	XP_018020392.1	3e-58	PREDICTED: epoxide hydrolase 4-like [Hyalella azteca]	9.6232	6.4461e-89
Cluster-37372.35649	--	--	--	4.7266	8.0547e-92
Cluster-37372.32601	PSN40030.1	5.4e-256	T-complex protein 1 subunit epsilon [Blattella germanica]	3.0882	7.7759e-92
Cluster-37372.37113	KXJ06669.1	1.9e-186	Retrovirus-related Pol polyprotein from transposon 17.6 [Exaiptasia pallida]	8.8156	4.8779e-91
Cluster-37372.33795	XP_015605370.1	2.2e-44	PREDICTED: uncharacterized protein LOC107272592 isoform X1 [Cephus cinctus]	3.8206	1.0854e-91
Cluster-37372.35611	XP_023725559.1	5.1e-86	vacuolar protein sorting-associated protein 29 [Cryptotermes secundus]	3.483	1.1862e-91
Cluster-37372.31062	--	--	--	5.3474	1.6996e-91
Cluster-37372.36629	--	--	--	12.558	4.7635e-83
Cluster-37372.37950	XP_021002577.1	4.9e-28	low-density lipoprotein receptor-related protein 2-like [Parasteatoda tepidariorum]	4.5083	3.1985e-91
Cluster-37372.25813	KZS14854.1	9.9e-61	Hsp70-binding protein 1 [Daphnia magna]	3.8065	1.1816e-90
Cluster-37372.33868	--	--	--	14.12	3.5108e-77
Cluster-37372.23151	KOF72977.1	7.3e-110	hypothetical protein OCBIM_22038574mg, partial [Octopus bimaculoides]	4.0579	2.7432e-90
Cluster-37372.35503	--	--	--	4.4324	3.7627e-90
Cluster-37372.35811	--	--	--	15.574	1.0366e-71
Cluster-37372.36537	XP_018020777.1	2.5e-95	PREDICTED: ATP-dependent Clp protease proteolytic subunit-like [Hyalella azteca]	3.9317	5.6346e-90
Cluster-37372.36691	XP_018023119.1	2.4e-37	PREDICTED: zinc finger and BTB domain-containing protein 17-like isoform X1 [Hyalella azteca]	3.5055	7.2282e-90
Cluster-37372.36041	XP_001623892.1	3.2e-47	predicted protein [Nematostella vectensis]	4.2253	7.5896e-90
Cluster-37372.29463	--	--	--	6.3817	1.968e-89
Cluster-37372.29768	--	--	--	8.1673	1.9531e-89
Cluster-37372.33126	--	--	--	6.4567	1.1189e-89
Cluster-37372.37261	XP_018008719.1	1.6e-33	PREDICTED: uncharacterized protein LOC108666372 [Hyalella azteca]	2.9745	1.2331e-89
Cluster-37372.44721	XP_018021158.1	1.9e-235	PREDICTED: netrin receptor UNC5C-like, partial [Hyalella azteca]	5.5762	3.0634e-89
Cluster-37372.36451	--	--	--	14.076	4.0565e-76
Cluster-37372.24695	XP_015377005.1	3.2e-14	PREDICTED: putative nuclease HARBI1 [Diuraphis noxia]	9.4707	3.8702e-86
Cluster-37372.35167	ELU06714.1	6.6e-235	hypothetical protein CAPTEDRAFT_179534 [Capitella teleta]	3.4865	2.6099e-89
Cluster-37372.33116	--	--	--	4.1614	4.4906e-89
Cluster-37372.27987	--	--	--	12.082	5.709e-81
Cluster-37372.25719	--	--	--	5.7716	9.9335e-89
Cluster-37372.34212	XP_022252105.1	0	cytosolic 10-formyltetrahydrofolate dehydrogenase-like [Limulus polyphemus]	3.52	7.7115e-89
Cluster-37372.30475	XP_018007509.1	3.9e-06	PREDICTED: uncharacterized protein LOC108665284 [Hyalella azteca]	5.7212	7.5136e-88
Cluster-37372.29282	XP_021934690.1	4.1e-75	mitochondrial ribonuclease P protein 3 isoform X2 [Zootermopsis nevadensis]	3.3699	6.9594e-88
Cluster-37372.32853	ODM94215.1	1.1e-11	39S ribosomal protein L52, mitochondrial [Orchesella cincta]	4.4267	9.4322e-88
Cluster-37372.27276	--	--	--	9.537	1.4237e-84
Cluster-37372.33274	XP_019637423.1	2.2e-134	PREDICTED: nucleolar complex protein 2 homolog [Branchiostoma belcheri]	3.1007	1.1648e-87
Cluster-37372.39260	--	--	--	6.8325	9.972e-87
Cluster-37372.45386	--	--	--	7.1706	2.078e-86
Cluster-37372.31249	XP_023320062.1	7.5e-69	isopentenyl-diphosphate Delta-isomerase 1-like [Eurytemora affinis]	5.6152	4.4437e-87
Cluster-37372.25994	--	--	--	4.8114	7.874e-87
Cluster-37372.31186	XP_013420326.1	3e-27	DNA polymerase epsilon subunit 3-like [Lingula anatina]	3.9174	6.8637e-87
Cluster-37372.37188	--	--	--	5.3996	2.247e-86
Cluster-37372.34710	XP_015770366.1	9.6e-08	PREDICTED: RNA-directed DNA polymerase from mobile element jockey-like [Acropora digitifera]	8.6624	3.9789e-86
Cluster-37372.30595	XP_021939213.1	6.6e-100	protein farnesyltransferase..geranylgeranyltransferase type-1 subunit alpha [Zootermopsis nevadensis]	3.1589	3.0702e-86
Cluster-37372.38901	--	--	--	7.2427	5.441e-86
Cluster-37372.33131	--	--	--	6.7836	7.7896e-86
Cluster-37372.37594	XP_018015467.1	1.6e-130	PREDICTED: uncharacterized protein LOC108672335, partial [Hyalella azteca]	5.5877	7.1513e-86
Cluster-37372.9719	XP_019633128.1	4.9e-62	PREDICTED: blastula protease 10-like [Branchiostoma belcheri]	-9.1777	1.161e-84
Cluster-37372.34527	XP_018015707.1	6.9e-169	PREDICTED: uncharacterized protein LOC108672531 isoform X1 [Hyalella azteca]	2.8648	9.7727e-86
Cluster-37372.39988	--	--	--	4.6853	1.0956e-85
Cluster-37372.29652	--	--	--	8.71	1.774e-83
Cluster-37372.33975	--	--	--	13.061	4.9923e-76
Cluster-37372.35195	--	--	--	5.9465	2.6799e-85
Cluster-37372.35678	XP_023709215.1	1.4e-131	BTB..POZ domain-containing adapter for CUL3-mediated RhoA degradation protein 3 [Cryptotermes secundus]	3.7084	2.2674e-85
Cluster-37372.39759	XP_018916786.1	1.8e-130	PREDICTED: graves disease carrier protein-like [Bemisia tabaci]	4.3064	2.3215e-85
Cluster-37372.34765	--	--	--	12.03	1.8608e-77
Cluster-37372.35233	XP_018025245.1	7.3e-57	PREDICTED: coiled-coil domain-containing protein 174-like [Hyalella azteca]	2.8878	5.6336e-85
Cluster-37372.57646	XP_018015642.1	6.6e-79	PREDICTED: uncharacterized protein LOC108672487 [Hyalella azteca]	5.9118	2.0556e-84
Cluster-37372.40329	--	--	--	9.3121	9.4412e-82
Cluster-37372.34363	EFX90029.1	2.6e-69	hypothetical protein DAPPUDRAFT_190063 [Daphnia pulex]	4.4566	1.2057e-84
Cluster-37372.30744	--	--	--	9.2995	4.9033e-84
Cluster-37372.34280	--	--	--	15.175	1.5201e-67
Cluster-37372.47074	XP_011447158.2	1.1e-27	PREDICTED: uncharacterized protein LOC105342062 isoform X1 [Crassostrea gigas]	5.6884	2.7589e-84
Cluster-37372.34599	--	--	--	17.348	4.5392e-60
Cluster-37372.35525	--	--	--	9.2189	2.4175e-81
Cluster-37372.32504	--	--	--	8.8769	4.71e-82
Cluster-37372.58572	--	--	--	-10.846	4.6806e-81
Cluster-37372.34497	--	--	--	15.314	2.6657e-67
Cluster-37372.28624	--	--	--	5.0447	1.3955e-83
Cluster-37372.34901	PNF37158.1	5.3e-83	39S ribosomal protein L4, mitochondrial [Cryptotermes secundus]	3.5513	1.1023e-83
Cluster-37372.34682	XP_023217844.1	2.2e-82	kinesin-related protein 7-like isoform X2 [Centruroides sculpturatus]	4.6374	1.179e-83
Cluster-37372.37998	--	--	--	10.733	1.1976e-78
Cluster-37372.34974	XP_018012279.1	4.3e-235	PREDICTED: uncharacterized protein LOC108669458 isoform X3 [Hyalella azteca]	3.2114	1.2949e-83
Cluster-37372.37118	XP_021946135.1	9.1e-73	ribosome biogenesis regulatory protein homolog [Folsomia candida]	3.8404	1.3774e-83
Cluster-37372.49550	--	--	--	6.9136	8.5733e-83
Cluster-37372.35170	--	--	--	17.113	1.5988e-59
Cluster-37372.59434	ACY66590.1	3.7e-11	hypothetical protein [Scylla paramamosain]	-6.4237	7.696e-83
Cluster-37372.36221	ADK38544.1	6.7e-74	progestin membrane receptor component 1 [Penaeus monodon]	2.9886	3.9032e-83
Cluster-37372.35106	--	--	--	9.3471	6.3071e-80
Cluster-37372.39645	XP_013389825.1	8.5e-115	zinc finger CCHC domain-containing protein 4 [Lingula anatina]	2.942	1.0959e-82
Cluster-37372.30479	PNF14952.1	2e-279	putative ATP-dependent RNA helicase DHX37 [Cryptotermes secundus]	3.2403	1.1425e-82
Cluster-37372.45498	--	--	--	7.0431	5.9161e-82
Cluster-37372.34542	XP_018019425.1	1e-65	PREDICTED: NEDD8-conjugating enzyme UBE2F-like [Hyalella azteca]	3.1862	1.5861e-82
Cluster-37372.36471	PSN30380.1	2.2e-67	Vesicle-associated membrane protein 7 [Blattella germanica]	3.6196	1.6925e-82
Cluster-37372.35698	XP_013782926.2	7.1e-101	protein brambleberry-like [Limulus polyphemus]	5.2823	1.8227e-82
Cluster-37372.40529	--	--	--	10.477	2.0165e-77
Cluster-37372.39077	XP_018006603.1	2.2e-44	PREDICTED: uncharacterized protein LOC108664518 [Hyalella azteca]	3.4351	4.1127e-82
Cluster-37372.40603	XP_018026711.1	8.7e-09	PREDICTED: uncharacterized protein LOC108682106 [Hyalella azteca]	9.678	6.2645e-80
Cluster-37372.30737	XP_023030072.1	1.8e-33	translation machinery-associated protein 16 homolog [Leptinotarsa decemlineata]	3.5504	6.224e-82
Cluster-37372.35272	--	--	--	8.9735	6.5747e-81
Cluster-37372.34257	XP_018008561.1	6.5e-27	PREDICTED: lysosome-associated membrane glycoprotein 1-like [Hyalella azteca]	4.9	8.5563e-82
Cluster-37372.34475	XP_017491183.1	1.2e-13	PREDICTED: U5 small nuclear ribonucleoprotein 40 kDa protein [Rhagoletis zephyria]	9.6127	5.7374e-79
Cluster-37372.35984	--	--	--	9.7667	6.0483e-78
Cluster-37372.34439	--	--	--	4.6155	2.4665e-81
Cluster-37372.40178	--	--	--	3.7555	2.9438e-81
Cluster-37372.43459	--	--	--	5.1888	4.3535e-81
Cluster-37372.36634	ANA78437.1	1.7e-180	dopamine beta-hydroxylase [Litopenaeus vannamei]	5.1406	5.3193e-81
Cluster-37372.45556	XP_021928884.1	7.5e-142	alkylated DNA repair protein alkB homolog 8 isoform X1 [Zootermopsis nevadensis]	3.3299	5.4786e-81
Cluster-37372.29895	XP_013413230.1	5.2e-142	ATP-dependent RNA helicase DDX24 isoform X1 [Lingula anatina]	3.4324	5.709e-81
Cluster-37372.39031	XP_013407952.1	2.2e-116	pumilio homolog 3 isoform X1 [Lingula anatina]	3.3795	7.7691e-81
Cluster-37372.32565	XP_018006523.1	6.6e-27	PREDICTED: uncharacterized protein LOC108664446 [Hyalella azteca]	8.0292	2.1062e-80
Cluster-37372.34687	--	--	--	16.895	1.041e-57
Cluster-37372.37599	--	--	--	7.8101	1.9488e-80
Cluster-37372.25176	--	--	--	10.218	1.4548e-76
Cluster-37372.34754	--	--	--	10.376	9.8719e-77
Cluster-37372.34730	--	--	--	12.377	1.8819e-71
Cluster-37372.36024	XP_023237397.1	2.3e-32	THO complex subunit 4-like isoform X2 [Centruroides sculpturatus]	3.5423	5.0544e-80
Cluster-37372.35579	XP_022201909.1	2.3e-37	iron-sulfur cluster co-chaperone protein HscB, mitochondrial [Nilaparvata lugens]	3.0963	5.2809e-80
Cluster-37372.32903	--	--	--	5.8119	6.2645e-80
Cluster-37372.32623	--	--	--	13.341	1.43e-68
Cluster-37372.33380	--	--	--	7.1211	2.5641e-79
Cluster-37372.31919	--	--	--	8.5863	3.2476e-77
Cluster-37372.61560	--	--	--	-4.6445	1.6758e-79
Cluster-37372.39288	XP_006811842.1	3e-40	PREDICTED: vesicle transport through interaction with t-SNAREs homolog 1A-like [Saccoglossus kowalevskii]	3.5418	1.4205e-79
Cluster-37372.23518	--	--	--	8.336	2.4846e-77
Cluster-37372.35795	--	--	--	12.481	3.2198e-76
Cluster-37372.37302	ATA58414.1	8.6e-226	mitochondrial glutamate dehydrogenase 1 [Eulimnogammarus verrucosus]	3.4423	2.4134e-79
Cluster-37372.41022	XP_018016085.1	3e-108	PREDICTED: protein NipSnap-like isoform X1 [Hyalella azteca]	2.8352	2.7473e-79
Cluster-37372.38286	XP_018017637.1	5.2e-267	PREDICTED: exocyst complex component 3-like [Hyalella azteca]	2.7556	2.7473e-79
Cluster-37372.36819	XP_019634301.1	2.2e-134	PREDICTED: origin recognition complex subunit 5-like [Branchiostoma belcheri]	3.7176	2.886e-79
Cluster-37372.44298	--	--	--	6.5425	1.088e-78
Cluster-37372.24904	XP_018024560.1	5.6e-33	PREDICTED: craniofacial development protein 1-like isoform X3 [Hyalella azteca]	3.2398	6.9284e-79
Cluster-37372.36169	XP_015509276.1	2.1e-19	PREDICTED: 39S ribosomal protein L21, mitochondrial [Neodiprion lecontei]	3.4957	7.6594e-79
Cluster-37372.27568	XP_022250726.1	1.1e-133	macrophage erythroblast attacher-like [Limulus polyphemus]	3.3189	1.2956e-78
Cluster-37372.33874	--	--	--	15.014	4.1835e-63
Cluster-37372.34262	AEP13982.1	1.2e-06	lipid storage droplet protein [Penaeus monodon]	9.4454	1.1223e-77
Cluster-37372.35823	--	--	--	10.683	1.6777e-73
Cluster-37372.32867	XP_018007004.1	8.3e-112	PREDICTED: proteasome subunit beta type-7-like [Hyalella azteca]	2.9179	5.8021e-78
Cluster-37372.37659	--	--	--	4.0744	8.477e-78
Cluster-37372.44336	PAA78956.1	2.2e-24	hypothetical protein BOX15_Mlig017363g1 [Macrostomum lignano]	-8.2132	1.2508e-76
Cluster-37372.28126	XP_012217616.1	9.8e-09	PREDICTED: 28S ribosomal protein S36, mitochondrial isoform X1 [Linepithema humile]	3.3602	1.9297e-77
Cluster-37372.33262	--	--	--	7.7892	8.4749e-76
Cluster-37372.33729	XP_008555569.1	4.1e-49	PREDICTED: calcyclin-binding protein [Microplitis demolitor]	2.7103	2.5271e-77
Cluster-37372.34616	XP_020917346.1	1.7e-33	uncharacterized protein LOC110254666 [Exaiptasia pallida]	3.0259	3.2071e-77
Cluster-37372.35691	ATA58412.1	6e-280	mitochondrial ECHA [Eulimnogammarus verrucosus]	2.9239	3.6847e-77
Cluster-37372.35475	--	--	--	4.6947	4.7688e-77
Cluster-37372.31758	--	--	--	4.9322	8.869e-77
Cluster-37372.26300	XP_023723206.1	6.7e-256	furin-like protease 1 isoform X1 [Cryptotermes secundus]	4.1199	9.8719e-77
Cluster-37372.28331	--	--	--	7.837	2.99e-75
Cluster-37372.46072	--	--	--	9.8803	9.8654e-73
Cluster-37372.41249	--	--	--	3.7856	2.3034e-76
Cluster-37372.27808	--	--	--	6.4504	4.7545e-76
Cluster-37372.36198	XP_015111532.1	3.6e-44	PREDICTED: syntaxin-7 [Diachasma alloeum]	4.9216	2.6489e-76
Cluster-37372.46810	--	--	--	7.0466	2.3591e-75
Cluster-37372.30905	XP_018014995.1	3.5e-19	PREDICTED: uncharacterized protein LOC108671910 [Hyalella azteca]	4.1088	5.3536e-76
Cluster-37372.45220	--	--	--	7.7493	4.9378e-75
Cluster-37372.35080	XP_022109291.1	1.3e-60	OTU domain-containing protein 3-like [Acanthaster planci]	3.7248	5.9292e-76
Cluster-37372.40235	XP_019923529.1	1.6e-53	PREDICTED: zinc finger protein OZF-like [Crassostrea gigas]	3.3319	7.0154e-76
Cluster-37372.36258	--	--	--	7.0724	4.9384e-75
Cluster-37372.23097	XP_018025818.1	1.3e-30	PREDICTED: aftiphilin-like [Hyalella azteca]	3.4733	8.6087e-76
Cluster-37372.33170	--	--	--	6.52	1.652e-75
Cluster-37372.34301	XP_023227365.1	9.3e-09	uncharacterized protein LOC111627916 [Centruroides sculpturatus]	11.673	2.1467e-70
Cluster-37372.38856	CAJ31266.1	2e-126	autophagy protein 5, partial [Callinectes sapidus]	3.4054	1.7272e-75
Cluster-37372.39683	KYB26611.1	4.1e-82	Protein turtle homolog A-like Protein [Tribolium castaneum]	3.7757	2.3298e-75
Cluster-37372.42260	XP_013395675.1	2.5e-133	folylpolyglutamate synthase, mitochondrial isoform X3 [Lingula anatina]	3.4609	4.0419e-75
Cluster-37372.35325	XP_021916389.1	7.8e-66	PRELI domain-containing protein 1, mitochondrial-like [Zootermopsis nevadensis]	3.6925	4.0811e-75
Cluster-37372.31348	--	--	--	9.7691	4.3639e-71
Cluster-37372.33287	XP_018020803.1	1.3e-68	PREDICTED: trichoplein keratin filament-binding protein-like [Hyalella azteca]	4.9547	1.1435e-74
Cluster-37372.32767	--	--	--	3.8776	1.3316e-74
Cluster-37372.36388	--	--	--	14.403	1.8979e-60
Cluster-37372.28033	XP_018018306.1	2.8e-23	PREDICTED: integrator complex subunit 12-like [Hyalella azteca]	4.5465	2.0124e-74
Cluster-37372.40156	KXJ06669.1	2.9e-78	Retrovirus-related Pol polyprotein from transposon 17.6 [Exaiptasia pallida]	8.1184	2.7278e-73
Cluster-37372.26514	KZS09182.1	1.4e-40	AN1-type zinc finger protein 2B [Daphnia magna]	3.8487	3.78e-74
Cluster-37372.35043	XP_023723482.1	5.6e-25	secreted frizzled-related protein 5-like isoform X1 [Cryptotermes secundus]	3.4868	4.0771e-74
Cluster-37372.28549	XP_018021586.1	1.9e-47	PREDICTED: zinc finger protein 830-like [Hyalella azteca]	3.5186	4.7823e-74
Cluster-37372.45729	XP_021923181.1	1.2e-90	probable 39S ribosomal protein L24, mitochondrial [Zootermopsis nevadensis]	3.3387	5.2585e-74
Cluster-37372.23547	XP_018012467.1	8.5e-171	PREDICTED: protein artemis-like [Hyalella azteca]	2.961	1.0542e-73
Cluster-37372.27437	--	--	--	5.3182	1.3555e-73
Cluster-37372.37338	PNF41239.1	2.8e-56	Methylosome protein 50 [Cryptotermes secundus]	4.4282	1.1922e-73
Cluster-37372.37178	XP_018018630.1	1.1e-170	PREDICTED: GMP reductase 2-like [Hyalella azteca]	3.1732	1.5176e-73
Cluster-37372.28703	--	--	--	7.7167	8.7848e-73
Cluster-37372.30977	XP_018023041.1	2e-46	PREDICTED: phospholipid phosphatase 1-like isoform X1 [Hyalella azteca]	4.087	1.7249e-73
Cluster-37372.47045	--	--	--	5.9218	3.9829e-73
Cluster-37372.42737	BAM76968.1	0	dual oxidase [Marsupenaeus japonicus]	4.5742	2.3715e-73
Cluster-37372.49249	--	--	--	5.8563	5.2178e-73
Cluster-37372.28585	EEN62730.1	4.7e-78	hypothetical protein BRAFLDRAFT_82360 [Branchiostoma floridae]	3.942	2.9475e-73
Cluster-37372.35338	XP_014674570.1	6e-62	PREDICTED: peroxisomal membrane protein PEX13-like [Priapulus caudatus]	3.9814	2.8663e-73
Cluster-37372.36536	XP_001848898.1	5.7e-19	basic FGF-repressed Zic-binding protein [Culex quinquefasciatus]	4.0478	3.5817e-73
Cluster-37372.25634	XP_022161380.1	3.7e-27	uncharacterized protein LOC111027331 [Myzus persicae]	5.4612	8.4717e-73
Cluster-37372.42458	XP_011678401.1	8.9e-125	PREDICTED: uncharacterized protein LOC753975 [Strongylocentrotus purpuratus]	2.889	4.754e-73
Cluster-37372.33110	--	--	--	14.183	4.2545e-59
Cluster-37372.39942	XP_014673220.1	2e-26	PREDICTED: G patch domain-containing protein 4-like isoform X1 [Priapulus caudatus]	3.5877	7.6753e-73
Cluster-37372.36030	--	--	--	10.073	1.1215e-68
Cluster-37372.34731	--	--	--	13.183	7.0259e-63
Cluster-37372.37660	XP_022188265.1	2.4e-57	kelch-like protein 6 [Nilaparvata lugens]	3.1768	1.1231e-72
Cluster-37372.35949	--	--	--	3.4174	1.183e-72
Cluster-37372.29453	XP_013772435.1	3.1e-124	probable tRNA N6-adenosine threonylcarbamoyltransferase, mitochondrial [Limulus polyphemus]	3.6071	2.094e-72
Cluster-37372.31987	XP_018011740.1	8.9e-72	PREDICTED: mediator of RNA polymerase II transcription subunit 18-like [Hyalella azteca]	3.4567	2.3423e-72
Cluster-37372.46719	EDO50036.1	1.4e-06	predicted protein [Nematostella vectensis]	8.4781	6.2742e-70
Cluster-37372.36195	ACR43474.1	3.7e-187	arginine kinase [Crangon crangon]	4.3535	3.1597e-72
Cluster-37372.43190	XP_004925261.1	1.5e-30	protein Peter pan [Bombyx mori]	3.405	3.543e-72
Cluster-37372.34737	--	--	--	12.981	1.7433e-62
Cluster-37372.34219	XP_018014706.1	1.1e-165	PREDICTED: histone acetyltransferase KAT5-like isoform X2 [Hyalella azteca]	3.9325	4.2278e-72
Cluster-37372.25620	--	--	--	6.8292	2.0136e-71
Cluster-37372.34882	--	--	--	16.19	1.8915e-52
Cluster-40790.2	KFD49284.1	3.8e-06	hypothetical protein M513_09836 [Trichuris suis]	8.392	1.0523e-69
Cluster-37372.32906	XP_018016847.1	9.2e-131	PREDICTED: lysophosphatidylcholine acyltransferase-like [Hyalella azteca]	3.8789	1.5967e-71
Cluster-37372.41877	--	--	--	7.531	1.0074e-70
Cluster-37372.44754	KXJ06669.1	8.1e-265	Retrovirus-related Pol polyprotein from transposon 17.6 [Exaiptasia pallida]	4.8229	3.0195e-71
Cluster-37372.39079	--	--	--	10.921	1.7069e-65
Cluster-37372.34398	XP_013785621.1	2.9e-105	proteasome subunit alpha type-5-like [Limulus polyphemus]	2.7277	3.9768e-71
Cluster-37372.20646	--	--	--	5.6773	6.6634e-71
Cluster-37372.35643	--	--	--	5.9026	6.5237e-71
Cluster-37372.34848	--	--	--	9.0707	4.5657e-69
Cluster-37372.29798	--	--	--	5.3982	1.1964e-70
Cluster-37372.34603	ABB05537.1	6.9e-26	ferritin peptide [Fenneropenaeus chinensis]	5.3585	1.0186e-70
Cluster-37372.33385	--	--	--	7.6168	2.6843e-69
Cluster-37372.39105	--	--	--	9.8107	1.3145e-66
Cluster-37372.29993	--	--	--	5.9634	5.3325e-70
Cluster-37372.34441	XP_018012037.1	3e-20	PREDICTED: carbohydrate sulfotransferase 8-like [Hyalella azteca]	3.2405	2.4512e-70
Cluster-37372.24765	XP_015923614.1	8.8e-44	methyltransferase-like protein 9 [Parasteatoda tepidariorum]	4.8044	4.1777e-70
Cluster-37372.42972	--	--	--	5.5037	4.463e-70
Cluster-37372.34847	--	--	--	18.98	1.1148e-53
Cluster-37372.36836	XP_021937959.1	1.5e-112	FAS-associated factor 1 [Zootermopsis nevadensis]	2.8996	5.2384e-70
Cluster-37372.33962	ANM86278.1	3.7e-163	elongation of very long chain fatty acids protein 6, partial [Macrobrachium nipponense]	2.7683	5.3036e-70
Cluster-37372.47895	XP_013182565.1	3.2e-71	PREDICTED: jerky protein homolog-like [Papilio xuthus]	4.6168	6.2742e-70
Cluster-37372.46582	XP_022252704.1	1.3e-43	chromatin modification-related protein MEAF6-like isoform X1 [Limulus polyphemus]	3.9175	7.3851e-70
Cluster-37372.37146	XP_018024151.1	4.1e-121	PREDICTED: exonuclease 3'-5' domain-containing protein 2-like [Hyalella azteca]	4.4319	8.3811e-70
Cluster-37372.32788	KZS18036.1	8.1e-107	Uncharacterized protein APZ42_015986 [Daphnia magna]	4.388	9.098e-70
Cluster-37372.42554	XP_013381090.1	2.2e-174	malate synthase, glyoxysomal-like isoform X2 [Lingula anatina]	3.7525	9.2391e-70
Cluster-37372.33271	--	--	--	11.573	1.3238e-62
Cluster-37372.27036	--	--	--	3.4056	1.1324e-69
Cluster-37372.13265	AEP17493.1	1.8e-41	copper..zinc superoxide dismutase [Eriocheir sinensis]	-5.3036	1.634e-69
Cluster-37372.29175	--	--	--	6.5842	2.0365e-69
Cluster-37372.34368	AJT34991.1	7.2e-110	masquerade-like protein [Procambarus clarkii]	14.005	8.4945e-57
Cluster-37372.20783	--	--	--	6.0369	2.717e-69
Cluster-37372.36855	KFM74655.1	2.5e-73	Poly..A..-specific ribonuclease PARN, partial [Stegodyphus mimosarum]	2.9387	2.3817e-69
Cluster-37372.35091	XP_018028238.1	5.6e-63	PREDICTED: peroxidase-like [Hyalella azteca]	7.5096	3.3895e-69
Cluster-37372.32215	--	--	--	9.9663	1.7729e-65
Cluster-37372.24792	XP_018013637.1	1.3e-94	PREDICTED: presenilins-associated rhomboid-like protein, mitochondrial [Hyalella azteca]	3.2723	3.5511e-69
Cluster-37372.33960	CAB85963.1	1.4e-202	alpha glucosidase [Litopenaeus vannamei]	4.357	3.659e-69
Cluster-37372.21847	APA05127.1	6.8e-243	polephole-like protein [Litopenaeus vannamei]	4.1942	4.0078e-69
Cluster-37372.21766	XP_018007414.1	3.1e-24	PREDICTED: uncharacterized protein LOC108665192 [Hyalella azteca]	4.4103	5.8452e-69
Cluster-37372.35182	ABV60392.1	1.5e-34	mitochondrial acyl carrier protein [Artemia franciscana]	3.0674	7.3488e-69
Cluster-37372.45015	--	--	--	8.5413	1.1521e-66
Cluster-37372.30484	XP_014230448.1	1.6e-21	THO complex subunit 4-like [Trichogramma pretiosum]	4.1579	8.2344e-69
Cluster-37372.38513	--	--	--	8.1754	6.0686e-67
Cluster-37372.36823	ATU31738.1	7e-225	integrin, partial [Procambarus clarkii]	4.0824	1.3594e-68
Cluster-37372.35317	XP_018019971.1	1.2e-103	PREDICTED: uncharacterized protein LOC108676407 [Hyalella azteca]	7.0867	1.6391e-68
Cluster-37372.41621	--	--	--	7.7539	2.9561e-68
Cluster-37372.43452	--	--	--	9.9014	8.568e-65
Cluster-37372.42217	XP_021917171.1	0	multidrug resistance-associated protein 1 isoform X3 [Zootermopsis nevadensis]	3.1033	1.6632e-68
Cluster-37372.40857	XP_023705172.1	9.3e-61	TM2 domain-containing protein CG10795 [Cryptotermes secundus]	3.9683	1.6893e-68
Cluster-37372.35797	PRD29586.1	8.5e-36	Tspear [Nephila clavipes]	4.4507	1.9376e-68
Cluster-37372.33445	PSN54810.1	2.9e-99	hypothetical protein C0J52_02913 [Blattella germanica]	5.2478	3.2279e-68
Cluster-37372.11531	--	--	--	4.7775	4.1574e-68
Cluster-37372.37204	XP_018011887.1	2.9e-189	PREDICTED: CDK5 regulatory subunit-associated protein 1-like [Hyalella azteca]	4.4608	4.4302e-68
Cluster-37372.35192	XP_013382645.1	1.1e-40	uncharacterized protein LOC106153310 [Lingula anatina]	6.4427	1.0994e-67
Cluster-37372.38469	XP_023320668.1	1.4e-64	mitotic spindle assembly checkpoint protein MAD2A-like [Eurytemora affinis]	3.2963	5.171e-68
Cluster-37372.29794	XP_018012989.1	1.2e-39	PREDICTED: protein DGCR6-like [Hyalella azteca]	4.3157	5.8555e-68
Cluster-37372.25354	XP_023713636.1	3.8e-78	protein SCO1 homolog, mitochondrial isoform X1 [Cryptotermes secundus]	3.1338	5.766e-68
Cluster-37372.31869	--	--	--	12.327	1.1633e-62
Cluster-37372.31311	XP_012259128.1	4.1e-57	cytochrome b-c1 complex subunit 2, mitochondrial [Athalia rosae]	3.2736	7.1827e-68
Cluster-37372.34967	XP_019878929.1	4.3e-09	PREDICTED: surfeit locus protein 6 homolog, partial [Aethina tumida]	4.0252	8.0324e-68
Cluster-37372.39809	--	--	--	7.7397	2.1014e-66
Cluster-37372.31197	XP_018026160.1	1.8e-32	PREDICTED: multifunctional methyltransferase subunit TRM112-like protein [Hyalella azteca]	3.0006	8.7672e-68
Cluster-37372.32201	--	--	--	9.1522	5.0842e-65
Cluster-37372.22868	XP_019617056.1	3.6e-29	PREDICTED: DNA-directed RNA polymerase III subunit RPC9-like isoform X2 [Branchiostoma belcheri]	4.0106	1.0418e-67
Cluster-37372.36271	XP_018026094.1	2.3e-276	PREDICTED: glutamine--tRNA ligase-like isoform X1 [Hyalella azteca]	2.8052	1.1624e-67
Cluster-37372.31738	XP_023721643.1	4e-44	G kinase-anchoring protein 1-like isoform X2 [Cryptotermes secundus]	2.5854	1.2512e-67
Cluster-37372.6525	XP_021913275.1	6.7e-210	protein Skeletor, isoforms B..C [Zootermopsis nevadensis]	-5.4031	2.5855e-67
Cluster-37372.39278	KFB36547.1	2.6e-32	AGAP007574-PA-like protein [Anopheles sinensis]	3.1965	1.3805e-67
Cluster-37372.43929	--	--	--	4.3531	1.7339e-67
Cluster-37372.45008	XP_013405450.1	1.7e-139	replication factor C subunit 5 [Lingula anatina]	2.6392	3.3885e-67
Cluster-37372.30571	--	--	--	5.2288	4.7709e-67
Cluster-37372.33238	XP_021942067.1	1.5e-253	propionyl-CoA carboxylase beta chain, mitochondrial-like [Zootermopsis nevadensis]	2.9406	9.2228e-67
Cluster-37372.42969	--	--	--	7.2884	1.8071e-66
Cluster-37372.40367	XP_023724717.1	5.6e-56	glutamine amidotransferase-like class 1 domain-containing protein 1 [Cryptotermes secundus]	3.3721	1.2188e-66
Cluster-37372.23925	XP_018027472.1	1.7e-32	PREDICTED: 28S ribosomal protein S18c, mitochondrial-like [Hyalella azteca]	2.9919	1.3762e-66
Cluster-37372.36979	XP_018008100.1	5.4e-98	PREDICTED: breast cancer anti-estrogen resistance protein 1-like isoform X3 [Hyalella azteca]	3.4562	1.8054e-66
Cluster-37372.39131	EDS37543.1	4.5e-12	conserved hypothetical protein [Culex quinquefasciatus]	2.6565	1.8482e-66
Cluster-37372.31924	--	--	--	12.236	1.2198e-57
Cluster-37372.45772	AUW64507.1	2.5e-55	serine protease 2 [Scylla paramamosain]	8.7878	5.6597e-64
Cluster-37372.34906	--	--	--	18.378	4.5083e-51
Cluster-37372.29784	XP_021928792.1	6.4e-29	39S ribosomal protein L32, mitochondrial isoform X1 [Zootermopsis nevadensis]	3.3111	3.3029e-66
Cluster-37372.30415	--	--	--	6.8634	1.7605e-65
Cluster-37372.37886	--	--	--	4.7894	5.413e-66
Cluster-37372.36199	XP_013410246.1	7.3e-154	peptide-N..4..-..N-acetyl-beta-glucosaminyl..asparagine amidase [Lingula anatina]	3.4068	4.5848e-66
Cluster-37372.34558	--	--	--	18.337	4.994e-51
Cluster-37372.25957	--	--	--	9.2312	3.0908e-63
Cluster-37372.31335	--	--	--	8.2484	8.4578e-64
Cluster-37372.37602	XP_011667038.1	4.8e-23	PREDICTED: nucleoporin GLE1 [Strongylocentrotus purpuratus]	3.1334	8.2296e-66
Cluster-37372.39271	--	--	--	5.5699	1.2253e-65
Cluster-37372.26776	XP_021938042.1	8.9e-40	UPF0545 protein C22orf39 homolog [Zootermopsis nevadensis]	4.5416	1.0857e-65
Cluster-37372.22970	--	--	--	10.491	1.7584e-61
Cluster-37372.40987	XP_009026916.1	5.7e-21	hypothetical protein HELRODRAFT_102838 [Helobdella robusta]	10.689	1.8951e-60
Cluster-37372.28184	--	--	--	7.4571	3.5291e-65
Cluster-37372.34547	XP_018024818.1	8.9e-152	PREDICTED: beta,beta-carotene 15,15'-dioxygenase-like [Hyalella azteca]	7.6905	1.6418e-65
Cluster-37372.35657	XP_014771528.1	4e-36	PREDICTED: zinc finger protein 28-like [Octopus bimaculoides]	3.5757	1.7435e-65
Cluster-37372.35511	XP_018008000.1	2.6e-64	PREDICTED: protein YIPF5-like [Hyalella azteca]	3.8153	1.7926e-65
Cluster-37372.39214	XP_017041730.1	3.2e-22	PREDICTED: probable 39S ribosomal protein L45, mitochondrial [Drosophila ficusphila]	4.0731	2.9003e-65
Cluster-37372.35228	XP_018014580.1	8.2e-189	PREDICTED: phosphatidylinositol 4-kinase type 2-beta-like isoform X2 [Hyalella azteca]	3.2954	2.8986e-65
Cluster-37372.33716	XP_018006815.1	3.6e-29	PREDICTED: uncharacterized protein LOC108664663 [Hyalella azteca]	3.8115	3.1256e-65
Cluster-37372.37937	--	--	--	4.5415	3.5633e-65
Cluster-37372.37162	--	--	--	5.2886	4.318e-65
Cluster-37372.32890	XP_013410707.1	4.5e-54	5-formyltetrahydrofolate cyclo-ligase [Lingula anatina]	3.9007	4.3212e-65
Cluster-37372.30560	XP_013777601.2	5.9e-268	NF-X1-type zinc finger protein NFXL1-like isoform X1 [Limulus polyphemus]	3.2924	4.9114e-65
Cluster-37372.37918	XP_018023721.1	2.8e-33	PREDICTED: vacuolar protein-sorting-associated protein 25-like [Hyalella azteca]	3.2617	7.9161e-65
Cluster-37372.24000	--	--	--	11.237	2.2328e-58
Cluster-37372.51740	--	--	--	5.1476	1.187e-64
Cluster-37372.41599	AOR07228.1	0	potassium voltage-gated channel subfamily H member 2, partial [Homarus americanus]	4.1477	9.3106e-65
Cluster-37372.36612	XP_013778606.1	3e-108	WD repeat-containing protein 75-like [Limulus polyphemus]	2.9004	1.0072e-64
Cluster-37372.32559	PNF20745.1	0	Phosphatidylinositol 3-kinase catalytic subunit type 3 [Cryptotermes secundus]	3.5918	1.0688e-64
Cluster-37372.31019	--	--	--	5.7123	1.5755e-64
Cluster-37372.40252	XP_018010903.1	7e-57	PREDICTED: protein cornichon homolog 4-like isoform X2 [Hyalella azteca]	2.9658	1.1833e-64
Cluster-37372.41723	--	--	--	5.3623	2.3972e-64
Cluster-37372.42254	--	--	--	6.244	2.4175e-64
Cluster-37372.44705	AFW19996.1	6.2e-54	mitochondrial cytochrome c oxidase subunit Va [Litopenaeus vannamei]	2.5249	1.9988e-64
Cluster-37372.29461	--	--	--	7.1845	2.4362e-64
Cluster-37372.27898	--	--	--	6.5965	4.4021e-64
Cluster-37372.29714	--	--	--	13.596	5.6544e-53
Cluster-37372.29027	--	--	--	4.211	4.6011e-64
Cluster-37372.37669	--	--	--	9.2903	1.085e-60
Cluster-37372.24046	XP_022254833.1	2.5e-106	protein SHQ1 homolog isoform X2 [Limulus polyphemus]	2.9196	4.875e-64
Cluster-37372.36390	XP_018026953.1	6.2e-109	PREDICTED: uncharacterized protein LOC108682321 [Hyalella azteca]	2.7274	5.107e-64
Cluster-37372.12423	--	--	--	5.8878	1.0972e-63
Cluster-37372.47881	--	--	--	7.2509	3.7036e-63
Cluster-37372.35531	XP_012257789.1	2.7e-243	nardilysin-like [Athalia rosae]	2.9508	8.2507e-64
Cluster-37372.30509	XP_015605852.1	1.7e-72	PREDICTED: dolichyldiphosphatase 1-like [Cephus cinctus]	3.2492	8.6068e-64
Cluster-37372.42882	XP_018007100.1	2.1e-44	PREDICTED: uncharacterized protein LOC108664914, partial [Hyalella azteca]	3.3147	8.7767e-64
Cluster-37372.35765	XP_023708025.1	4.3e-89	kelch domain-containing protein 2-like isoform X1 [Cryptotermes secundus]	2.5977	1.0182e-63
Cluster-37372.24829	--	--	--	4.4357	1.3032e-63
Cluster-37372.33060	AFV93996.1	1.1e-16	membrane-anchored androgenic gland specific factor [Cherax quadricarinatus]	10.623	1.2143e-59
Cluster-37372.55987	AOG13005.1	6.2e-244	cyclic nucleotide gated non-selective ion channel beta 1, partial [Homarus americanus]	-4.696	1.433e-63
Cluster-37372.18229	XP_018026692.1	5.1e-76	PREDICTED: uncharacterized protein LOC108682092 [Hyalella azteca]	7.342	2.032e-62
Cluster-37372.33272	XP_018015486.1	1.9e-08	PREDICTED: otolin-1-like, partial [Hyalella azteca]	13.395	3.6884e-52
Cluster-37372.32983	--	--	--	3.4359	1.8739e-63
Cluster-37372.40820	--	--	--	6.0836	5.2189e-63
Cluster-37372.45211	XP_013776083.1	2.4e-194	cyclin-G-associated kinase-like [Limulus polyphemus]	3.3099	2.9944e-63
Cluster-37372.34326	XP_013776320.1	7.4e-228	T-complex protein 1 subunit delta-like [Limulus polyphemus]	2.61	3.669e-63
Cluster-37372.39723	AVD68960.1	1.2e-58	obstructor J2 [Cherax quadricarinatus]	7.6941	1.3174e-61
Cluster-37372.37795	--	--	--	7.0872	2.7388e-62
Cluster-37372.39109	--	--	--	7.4826	8.071e-62
Cluster-37372.28468	XP_001846420.1	7.7e-61	NADH dehydrogenase [Culex quinquefasciatus]	2.6377	6.1969e-63
Cluster-37372.28768	--	--	--	2.9331	6.5207e-63
Cluster-37372.33222	KZS06820.1	5.6e-171	Protein disulfide-isomerase [Daphnia magna]	4.5177	6.9892e-63
Cluster-37372.37552	XP_018026808.1	1e-133	PREDICTED: eukaryotic translation initiation factor 3 subunit I-like [Hyalella azteca]	2.612	7.2469e-63
Cluster-37372.24189	--	--	--	7.198	2.4429e-62
Cluster-37372.34660	--	--	--	20.367	7.825e-63
Cluster-37372.35361	ARE72527.1	1.3e-245	importin subunit alpha-1 [Litopenaeus vannamei]	2.5996	8.0606e-63
Cluster-37372.31962	PCG68986.1	5.8e-29	hypothetical protein B5V51_4632 [Heliothis virescens]	3.179	9.0621e-63
Cluster-37372.35592	XP_021350369.1	5e-18	uncharacterized protein LOC110448443 [Mizuhopecten yessoensis]	3.448	1.0082e-62
Cluster-37372.34524	--	--	--	2.9499	9.9389e-63
Cluster-37372.36982	OXU20626.1	2e-77	hypothetical protein TSAR_006459, partial [Trichomalopsis sarcophagae]	2.8597	1.0411e-62
Cluster-37372.33449	XP_019636096.1	3.1e-44	PREDICTED: WD repeat-containing protein mio-A-like isoform X2 [Branchiostoma belcheri]	3.6047	1.5848e-62
Cluster-37372.40201	XP_017794972.1	2.6e-19	PREDICTED: steroid receptor RNA activator 1-like [Habropoda laboriosa]	3.7562	1.5539e-62
Cluster-37372.32783	XP_023219243.1	4.6e-45	syntaxin-16-like isoform X2 [Centruroides sculpturatus]	4.6663	1.6203e-62
Cluster-37372.41655	XP_018011602.1	1.6e-120	PREDICTED: major facilitator superfamily domain-containing protein 6-like [Hyalella azteca]	4.1725	1.8145e-62
Cluster-37372.33832	XP_022901210.1	8.2e-199	6-phosphofructo-2-kinase..fructose-2,6-bisphosphatase 1 isoform X1 [Onthophagus taurus]	3.0338	1.9827e-62
Cluster-37372.33941	--	--	--	8.2324	1.6411e-60
Cluster-37372.32958	XP_018023300.1	2.1e-69	PREDICTED: TP53-regulating kinase-like [Hyalella azteca]	3.5857	2.4763e-62
Cluster-37372.37014	--	--	--	9.449	5.0653e-59
Cluster-37372.36733	--	--	--	15.2	3.4027e-46
Cluster-37372.36383	--	--	--	5.1894	4.7784e-62
Cluster-37372.23545	--	--	--	6.0248	5.4456e-62
Cluster-37372.33548	--	--	--	11.214	4.1081e-56
Cluster-37372.40871	XP_018014762.1	4.4e-38	PREDICTED: succinate dehydrogenase [ubiquinone] cytochrome b small subunit, mitochondrial-like [Hyalella azteca]	2.7364	5.0859e-62
Cluster-37372.34204	--	--	--	15.13	5.4855e-46
Cluster-37372.20846	--	--	--	5.7274	7.9052e-62
Cluster-37372.29121	ADO95158.1	1.1e-24	mitochondrial ribosomal protein L54 [Antheraea yamamai]	3.8183	7.1258e-62
Cluster-37372.25513	--	--	--	7.0136	1.8377e-61
Cluster-37372.38126	XP_018007894.1	6.7e-193	PREDICTED: alpha-glucosidase-like, partial [Hyalella azteca]	3.7413	1.0485e-61
Cluster-37372.26740	XP_018573906.1	5.5e-119	UDP-glucose 4-epimerase isoform X1 [Anoplophora glabripennis]	3.3329	1.1063e-61
Cluster-37372.28050	--	--	--	7.4553	1.7001e-60
Cluster-37372.34763	PCG62541.1	6.9e-101	hypothetical protein B5V51_14229 [Heliothis virescens]	2.6509	1.1033e-61
Cluster-37372.58417	XP_018012481.1	1.6e-37	PREDICTED: blastula protease 10-like [Hyalella azteca]	-7.5785	6.3026e-61
Cluster-37372.33947	XP_013779413.2	1.3e-47	zinc finger protein 2 homolog isoform X2 [Limulus polyphemus]	4.1687	1.2979e-61
Cluster-37372.40448	XP_018345382.1	5.9e-47	PREDICTED: glycosylated lysosomal membrane protein-like [Trachymyrmex septentrionalis]	3.6673	1.3658e-61
Cluster-37372.19955	--	--	--	6.6303	6.5246e-61
Cluster-37372.30243	XP_018023121.1	3e-27	PREDICTED: zinc finger protein 358-like isoform X2 [Hyalella azteca]	3.9722	2.6389e-61
Cluster-37372.35383	XP_018329280.1	1.2e-232	PREDICTED: F-box-like..WD repeat-containing protein TBL1XR1 [Agrilus planipennis]	2.8546	2.6235e-61
Cluster-37372.39082	--	--	--	9.6973	2.0509e-57
Cluster-37372.36589	XP_021918638.1	5.6e-237	jmjC domain-containing histone demethylation protein 1 isoform X1 [Zootermopsis nevadensis]	2.6843	3.5868e-61
Cluster-37372.42401	--	--	--	7.9027	4.6315e-60
Cluster-37372.31404	--	--	--	13.062	1.8864e-50
Cluster-37372.48747	--	--	--	9.6047	2.3281e-57
Cluster-37372.28586	XP_002614056.1	4.4e-60	hypothetical protein BRAFLDRAFT_57245 [Branchiostoma floridae]	4.0674	4.4085e-61
Cluster-37372.15217	XP_002731421.1	1.5e-111	PREDICTED: jmjC domain-containing protein 7 [Saccoglossus kowalevskii]	4.2825	4.6965e-61
Cluster-37372.35703	XP_015923472.1	1.4e-18	probable G-protein coupled receptor AH9.1 [Parasteatoda tepidariorum]	3.1986	4.6878e-61
Cluster-37372.35222	--	--	--	17.748	9.7317e-48
Cluster-37372.39067	--	--	--	10.942	3.6874e-55
Cluster-37372.34656	--	--	--	20.048	5.0567e-61
Cluster-37372.30624	XP_014779315.1	1.1e-29	PREDICTED: zinc finger protein 836-like [Octopus bimaculoides]	3.0306	5.9582e-61
Cluster-37372.30182	XP_022301137.1	3.2e-44	uncharacterized protein LOC111109348 [Crassostrea virginica]	3.4355	6.5246e-61
Cluster-37372.5197	GAA54184.1	1.4e-10	potassium large conductance calcium-activated channel subfamily M alpha member 1 [Clonorchis sinensis]	-7.506	3.9756e-60
Cluster-37372.57042	KZS13608.1	2e-56	putative Organic anion transporting polypeptide 33Eb [Daphnia magna]	-4.7643	1.1978e-60
Cluster-37372.34982	AFV99180.1	6e-32	autophagy-related protein 8 [Penaeus monodon]	14.933	3.2866e-45
Cluster-37372.26030	XP_023230983.1	5.4e-29	tigger transposable element-derived protein 1-like isoform X1 [Centruroides sculpturatus]	4.4411	8.6172e-61
Cluster-37372.34823	--	--	--	8.6985	9.1912e-59
Cluster-37372.24781	ALO17555.1	2e-28	Neuroparsin [Penaeus monodon]	6.1171	1.0787e-60
Cluster-37372.30857	XP_018015889.1	1.2e-200	PREDICTED: 26S protease regulatory subunit 10B [Hyalella azteca]	2.68	1.1949e-60
Cluster-37372.36238	PRD25701.1	7.5e-71	Prdm9 [Nephila clavipes]	4.4421	1.7634e-60
Cluster-37372.31760	ATW63863.1	7.6e-97	protein serine threonine kinase [Litopenaeus vannamei]	4.4747	1.9445e-60
Cluster-37372.27656	XP_021921161.1	6.4e-176	uncharacterized protein LOC110830472 [Zootermopsis nevadensis]	3.3707	2.0767e-60
Cluster-37372.35410	AAA79690.1	7.5e-31	USF [Lytechinus variegatus]	3.5704	2.1093e-60
Cluster-37372.32024	KZS10569.1	3.7e-24	Uncharacterized protein APZ42_024848 [Daphnia magna]	7.7892	3.0819e-60
Cluster-37372.37665	ELT95039.1	4.7e-70	hypothetical protein CAPTEDRAFT_19718 [Capitella teleta]	3.9308	3.0686e-60
Cluster-37372.38812	--	--	--	4.4152	3.3003e-60
Cluster-37372.38781	--	--	--	12.342	1.6581e-52
Cluster-37372.26780	XP_018010130.1	3.8e-156	PREDICTED: probable sodium..potassium..calcium exchanger CG1090 [Hyalella azteca]	7.7439	1.9563e-58
Cluster-37372.39179	XP_006825828.1	2.1e-11	PREDICTED: uncharacterized protein LOC100372797, partial [Saccoglossus kowalevskii]	10.892	2.6394e-54
Cluster-37372.30225	--	--	--	4.7031	1.0736e-59
Cluster-37372.34321	--	--	--	14.929	1.4764e-44
Cluster-37372.37044	--	--	--	7.4182	1.3546e-58
Cluster-37372.35539	--	--	--	14.876	1.5828e-44
Cluster-37372.35125	--	--	--	6.2779	1.6908e-59
Cluster-37372.38784	XP_021927623.1	0	cadherin-99C isoform X2 [Zootermopsis nevadensis]	2.5051	1.0502e-59
Cluster-37372.44638	XP_018008545.1	2.4e-86	PREDICTED: xyloside xylosyltransferase 1-like [Hyalella azteca]	3.2069	1.1147e-59
Cluster-37372.34228	XP_013406058.1	4.9e-25	DALR anticodon-binding domain-containing protein 3 [Lingula anatina]	4.5302	1.2621e-59
Cluster-37372.27855	--	--	--	9.2292	1.4413e-56
Cluster-37372.32856	XP_022245899.1	1.8e-107	ubiquitin-like-conjugating enzyme ATG3 [Limulus polyphemus]	2.7698	1.6489e-59
Cluster-37372.40157	--	--	--	6.9738	1.3546e-58
Cluster-37372.25477	XP_022246634.1	2.9e-98	PR domain zinc finger protein 15-like [Limulus polyphemus]	4.1737	1.7201e-59
Cluster-37372.32065	AGZ89666.1	5.1e-75	glutathione S-transferase [Palaemon carinicauda]	4.1833	1.7337e-59
Cluster-37372.33115	XP_016910750.1	1.5e-111	PREDICTED: sphingomyelin phosphodiesterase [Apis cerana]	3.9117	1.775e-59
Cluster-37372.27943	--	--	--	10.684	7.7287e-54
Cluster-37372.34739	--	--	--	10.183	5.4793e-55
Cluster-37372.23821	--	--	--	8.138	1.5762e-57
Cluster-37372.33293	--	--	--	13.319	4.3168e-49
Cluster-37372.38141	BAN21304.1	3.4e-15	unkown protein [Riptortus pedestris]	3.3085	2.2631e-59
Cluster-37372.31748	ALL53297.1	1.3e-170	Wnt5a ligand [Thamnocephalus platyurus]	4.5993	2.8823e-59
Cluster-37372.30481	XP_023029571.1	1.2e-06	uncharacterized protein LOC111517597 [Leptinotarsa decemlineata]	3.5443	3.0084e-59
Cluster-37372.32286	--	--	--	8.007	1.3637e-58
Cluster-37372.36581	ELR15897.1	7.5e-06	IgA-specific serine endopeptidase [Acanthamoeba castellanii str. Neff]	13.327	7.4957e-49
Cluster-37372.39682	XP_018012700.1	2.1e-100	PREDICTED: uncharacterized protein LOC108669803 [Hyalella azteca]	3.3207	6.2458e-59
Cluster-37372.44438	--	--	--	9.0356	6.0308e-56
Cluster-37372.34801	--	--	--	13.279	6.8922e-49
Cluster-37372.14424	--	--	--	10.079	1.8524e-54
Cluster-37372.58455	--	--	--	-5.4288	1.7782e-58
Cluster-37372.20161	PNF25276.1	3e-68	tRNA methyltransferase 10-like protein A [Cryptotermes secundus]	4.5684	1.1391e-58
Cluster-37372.33706	--	--	--	3.7775	1.3784e-58
Cluster-37372.33311	--	--	--	7.5126	3.9943e-57
Cluster-37372.40251	--	--	--	4.898	2.2825e-58
Cluster-37372.35164	--	--	--	12.956	2.3575e-48
Cluster-37372.35534	--	--	--	8.2055	2.8958e-58
Cluster-37372.35264	--	--	--	12.458	3.7395e-51
Cluster-37372.19199	EDO27485.1	4.1e-12	predicted protein, partial [Nematostella vectensis]	8.5176	1.8622e-56
Cluster-37372.27874	KRT80664.1	1.1e-93	hypothetical protein AMK59_5676 [Oryctes borbonicus]	3.0992	2.3348e-58
Cluster-37372.28403	XP_019615680.1	1.4e-180	PREDICTED: vacuolar protein sorting-associated protein 33A-like [Branchiostoma belcheri]	3.4717	2.512e-58
Cluster-37372.43859	--	--	--	4.1453	2.5988e-58
Cluster-37372.34343	XP_018027965.1	1.9e-79	PREDICTED: homocysteine S-methyltransferase YbgG-like isoform X2 [Hyalella azteca]	3.7539	2.6179e-58
Cluster-37372.34409	--	--	--	17.472	6.9314e-46
Cluster-37372.24316	ALQ28586.1	1.9e-17	neuropeptide F1 [Scylla paramamosain]	7.2541	1.64e-57
Cluster-37372.34659	XP_018016663.1	2.2e-64	PREDICTED: uroporphyrinogen-III synthase-like [Hyalella azteca]	3.0099	3.17e-58
Cluster-37372.40013	--	--	--	4.784	4.0503e-58
Cluster-37372.34811	XP_018007781.1	1.2e-83	PREDICTED: probable palmitoyltransferase ZDHHC24 [Hyalella azteca]	3.3898	3.3956e-58
Cluster-37372.35257	--	--	--	19.604	4.0973e-58
Cluster-37372.43050	XP_023215463.1	5e-120	uncharacterized protein LOC111618214 [Centruroides sculpturatus]	2.6853	4.732e-58
Cluster-37372.44262	XP_018021733.1	1.8e-85	PREDICTED: AKT-interacting protein-like [Hyalella azteca]	3.118	5.2329e-58
Cluster-37372.29751	--	--	--	5.6641	1.2133e-57
Cluster-37372.31079	XP_018571004.1	6.4e-35	MFS-type transporter SLC18B1 [Anoplophora glabripennis]	5.4879	7.4998e-58
Cluster-37372.33206	XP_018007287.1	1.5e-81	PREDICTED: putative transferase CAF17 homolog, mitochondrial [Hyalella azteca]	2.6813	7.562e-58
Cluster-37372.35396	--	--	--	9.9874	1.4137e-53
Cluster-37372.29831	--	--	--	5.4123	1.593e-57
Cluster-37372.30920	XP_018017641.1	2e-249	PREDICTED: heat shock protein 75 kDa, mitochondrial-like [Hyalella azteca]	2.5423	9.0233e-58
Cluster-37372.38670	--	--	--	7.8959	6.3257e-57
Cluster-37372.34210	EEC15219.1	1.3e-09	translation initiation factor eIF3, p35 subunit, putative, partial [Ixodes scapularis]	3.2301	1.2847e-57
Cluster-37372.38263	PNF39571.1	1.7e-21	NADH dehydrogenase [ubiquinone] 1 alpha subcomplex subunit 7 [Cryptotermes secundus]	2.8222	1.2902e-57
Cluster-37372.42189	XP_022091625.1	5.8e-150	replication factor C subunit 3-like [Acanthaster planci]	3.3078	1.3666e-57
Cluster-37372.34049	--	--	--	5.772	2.3211e-57
Cluster-37372.24655	XP_018018359.1	3e-184	PREDICTED: V-type proton ATPase subunit d 1-like [Hyalella azteca]	3.0093	1.7201e-57
Cluster-37372.33478	KZS17019.1	2.3e-73	39S ribosomal protein L19, mitochondrial [Daphnia magna]	3.0291	1.9936e-57
Cluster-37372.36457	AGH68884.1	1.2e-113	G protein suppressor 2 [Litopenaeus vannamei]	2.6845	2.1215e-57
Cluster-37372.45111	XP_018016584.1	5.4e-134	PREDICTED: probable cation-transporting ATPase 13A3 isoform X1 [Hyalella azteca]	2.7767	2.4829e-57
Cluster-37372.31817	--	--	--	9.2663	7.5975e-55
Cluster-37372.13197	XP_021942931.1	3.2e-06	uncharacterized protein LOC110841566 [Zootermopsis nevadensis]	-5.5402	7.9277e-57
Cluster-37372.35174	--	--	--	19.403	3.218e-57
Cluster-37372.37119	XP_018024612.1	7.7e-78	PREDICTED: membrane progestin receptor gamma-B-like [Hyalella azteca]	3.4459	3.2498e-57
Cluster-37372.21702	--	--	--	8.5305	1.3218e-55
Cluster-37372.34875	--	--	--	19.401	4.1636e-57
Cluster-37372.29045	--	--	--	4.0941	6.7563e-57
Cluster-37372.37636	--	--	--	4.3365	6.8725e-57
Cluster-37372.32230	ODN05147.1	4.2e-40	Peptidyl-prolyl cis-trans isomerase FKBP1A [Orchesella cincta]	2.448	6.843e-57
Cluster-37372.34713	--	--	--	3.2903	7.4077e-57
Cluster-37372.36240	XP_014666573.1	1.2e-127	PREDICTED: serine..threonine-protein kinase RIO1-like [Priapulus caudatus]	2.9319	7.6527e-57
Cluster-37372.41205	--	--	--	5.119	9.9513e-57
Cluster-37372.33267	KOF75844.1	6.9e-10	hypothetical protein OCBIM_22034187mg, partial [Octopus bimaculoides]	10.028	1.155e-52
Cluster-37372.34629	XP_023333750.1	1.4e-147	uncharacterized protein LOC111705429 [Eurytemora affinis]	6.7178	8.6065e-57
Cluster-37372.33479	--	--	--	17.195	6.8965e-45
Cluster-37372.52876	XP_018012481.1	2e-20	PREDICTED: blastula protease 10-like [Hyalella azteca]	-9.6263	4.0685e-55
Cluster-37372.40068	XP_017875729.1	3.3e-16	PREDICTED: rab-like protein 3 [Ceratina calcarata]	3.3478	8.7607e-57
Cluster-37372.36129	XP_013780085.1	2.8e-41	peptidyl-tRNA hydrolase ICT1, mitochondrial-like [Limulus polyphemus]	2.8401	9.2105e-57
Cluster-37372.35554	XP_022253653.1	2.7e-37	transcription elongation factor A N-terminal and central domain-containing protein 2-like isoform X1 [Limulus polyphemus]	3.7608	1.0027e-56
Cluster-37372.45146	XP_018027300.1	1.4e-80	PREDICTED: trafficking protein particle complex subunit 5-like [Hyalella azteca]	2.4568	1.0842e-56
Cluster-37372.32186	XP_018009509.1	1.7e-181	PREDICTED: actin-like protein 6A [Hyalella azteca]	2.9592	1.1645e-56
Cluster-37372.41559	XP_013785962.1	3.2e-176	ribosome-releasing factor 2, mitochondrial-like [Limulus polyphemus]	2.5868	1.2875e-56
Cluster-37372.40683	XP_018014878.1	4.1e-56	PREDICTED: mpv17-like protein [Hyalella azteca]	4.0424	1.4614e-56
Cluster-37372.28044	--	--	--	5.2827	2.4245e-56
Cluster-37372.35599	XP_018007172.1	2.5e-68	PREDICTED: pancreatic lipase-related protein 3-like [Hyalella azteca]	5.7497	1.7294e-56
Cluster-37372.21841	--	--	--	6.7626	1.0331e-55
Cluster-37372.31328	--	--	--	7.3942	1.9656e-55
Cluster-37372.32988	XP_023242970.1	9.7e-34	protein DEK-like isoform X1 [Centruroides sculpturatus]	2.5798	2.5273e-56
Cluster-37372.31192	--	--	--	9.8261	3.0381e-52
Cluster-37372.35946	XP_013413534.1	1.9e-85	cell cycle checkpoint control protein RAD9A [Lingula anatina]	2.9327	2.9457e-56
Cluster-37372.40852	XP_018027080.1	1.5e-131	PREDICTED: cubilin-like isoform X2 [Hyalella azteca]	2.375	3.1592e-56
Cluster-37372.30815	XP_013773197.1	7.6e-87	DNA-directed RNA polymerases I and III subunit RPAC1-like isoform X1 [Limulus polyphemus]	3.3293	3.3182e-56
Cluster-37372.23936	--	--	--	6.9702	2.1837e-55
Cluster-37372.28988	XP_018024774.1	2.7e-14	PREDICTED: anionic trypsin-1-like [Hyalella azteca]	6.0021	6.7368e-56
Cluster-37372.19875	PRD25994.1	6.2e-25	zinc finger protein [Nephila clavipes]	-5.4498	3.9169e-56
Cluster-37372.37532	XP_018018520.1	1.6e-151	PREDICTED: hydroxysteroid dehydrogenase-like protein 2 [Hyalella azteca]	2.7656	3.9317e-56
Cluster-37372.34371	--	--	--	4.1017	4.0832e-56
Cluster-37372.37400	--	--	--	5.688	1.015e-55
Cluster-37372.8875	XP_018021113.1	0	PREDICTED: CUB and sushi domain-containing protein 1-like, partial [Hyalella azteca]	-3.3828	5.5361e-56
Cluster-37372.55748	XP_018568576.1	1.1e-21	multidrug resistance-associated protein 1 isoform X7 [Anoplophora glabripennis]	5.2766	9.0266e-56
Cluster-37372.35032	--	--	--	19.23	5.4576e-56
Cluster-37372.39150	--	--	--	8.6472	1.4793e-53
Cluster-37372.39985	--	--	--	3.7362	7.136e-56
Cluster-37372.40412	--	--	--	9.0063	2.1543e-53
Cluster-37372.46510	--	--	--	3.4042	9.0832e-56
Cluster-37372.37891	--	--	--	4.4301	9.891e-56
Cluster-37372.35011	XP_018023480.1	5.3e-77	PREDICTED: leucine-rich repeat-containing protein 57-like isoform X1 [Hyalella azteca]	3.4485	1.2609e-55
Cluster-37372.38778	--	--	--	6.2912	4.3941e-55
Cluster-37372.33549	--	--	--	4.3857	1.9507e-55
Cluster-37372.37785	--	--	--	8.6635	1.0308e-53
Cluster-37372.31399	--	--	--	8.4576	1.0459e-53
Cluster-37372.39224	XP_022330021.1	5.1e-44	uncharacterized protein LOC111128597 [Crassostrea virginica]	4.5837	3.3175e-55
Cluster-37372.20671	XP_013780369.1	9e-155	aspartate--tRNA ligase, mitochondrial-like isoform X1 [Limulus polyphemus]	2.8635	3.3731e-55
Cluster-37372.33966	--	--	--	7.5434	8.5685e-54
Cluster-37372.48055	ODM99001.1	1.8e-55	Williams-Beuren syndrome chromosomal region 27 protein [Orchesella cincta]	4.7662	5.1459e-55
Cluster-37372.32244	XP_018027659.1	4.9e-237	PREDICTED: lysine--tRNA ligase-like isoform X1 [Hyalella azteca]	3.5091	4.1612e-55
Cluster-37372.20554	PSN40120.1	2.5e-35	hypothetical protein C0J52_19383 [Blattella germanica]	3.3225	4.5088e-55
Cluster-37372.34914	--	--	--	19.047	5.8883e-55
Cluster-37372.27227	XP_018011607.1	4.3e-112	PREDICTED: putative deoxyribonuclease TATDN1 [Hyalella azteca]	5.11	7.7197e-55
Cluster-37372.43826	XP_018022818.1	1.2e-07	PREDICTED: another transcription unit protein-like isoform X1 [Hyalella azteca]	11.368	4.0694e-50
Cluster-37372.32822	PSN47020.1	6.4e-48	hypothetical protein C0J52_09824 [Blattella germanica]	3.3169	6.6301e-55
Cluster-37372.61092	XP_018024409.1	1.1e-127	PREDICTED: LOW QUALITY PROTEIN: PDZ domain-containing protein GIPC1-like [Hyalella azteca]	-5.1739	7.9336e-55
Cluster-37372.39483	--	--	--	3.8636	7.8597e-55
Cluster-37372.34944	--	--	--	19.034	9.4579e-55
Cluster-37372.26406	XP_017876914.1	1.6e-55	PREDICTED: something about silencing protein 10 [Ceratina calcarata]	3.6363	1.0009e-54
Cluster-37372.35220	XP_018016262.1	1.2e-176	PREDICTED: NEDD8-activating enzyme E1 catalytic subunit-like isoform X1 [Hyalella azteca]	2.8956	9.9635e-55
Cluster-37372.42027	--	--	--	4.0718	1.0348e-54
Cluster-37372.35094	--	--	--	5.7615	1.3478e-54
Cluster-37372.47104	XP_018023227.1	1.8e-54	PREDICTED: nucleoside diphosphate kinase homolog 5-like [Hyalella azteca]	3.1629	1.0731e-54
Cluster-37372.21658	--	--	--	5.8605	1.7165e-54
Cluster-37372.21344	XP_012285362.1	3.4e-11	SAYSvFN domain-containing protein 1 [Orussus abietinus]	3.5685	1.1958e-54
Cluster-37372.33066	KZS21337.1	2.9e-124	Uridine phosphorylase 1 [Daphnia magna]	5.158	1.2922e-54
Cluster-37372.30622	XP_011665173.1	1.1e-225	PREDICTED: uncharacterized protein LOC763830, partial [Strongylocentrotus purpuratus]	4.2644	1.2589e-54
Cluster-37372.30262	XP_018022829.1	4.8e-170	PREDICTED: putative uncharacterized protein DDB_G0282133 [Hyalella azteca]	6.9058	1.8081e-54
Cluster-37372.37112	KFM66423.1	5.9e-118	Apoptosis-stimulating of p53 protein 1, partial [Stegodyphus mimosarum]	2.8375	1.8977e-54
Cluster-37372.28437	KZS18008.1	9.9e-43	28S ribosomal protein S24, mitochondrial [Daphnia magna]	2.7226	1.9271e-54
Cluster-37372.28007	XP_005111797.1	2.2e-42	PREDICTED: iron-sulfur protein NUBPL-like [Aplysia californica]	3.5127	2.0101e-54
Cluster-37372.46517	--	--	--	5.5411	6.3329e-54
Cluster-37372.40635	XP_022244026.1	4.8e-130	LOW QUALITY PROTEIN: solute carrier family 15 member 1-like [Limulus polyphemus]	2.8975	3.153e-54
Cluster-37372.43532	--	--	--	6.6075	4.4296e-54
Cluster-37372.35278	--	--	--	18.887	3.6292e-54
Cluster-37372.34567	KPJ14474.1	8e-125	Serine..threonine-protein kinase RIO2 [Papilio machaon]	3.7722	3.8134e-54
Cluster-37372.20444	XP_021918795.1	1.6e-49	transcription factor SOX-10-like [Zootermopsis nevadensis]	6.2938	1.0573e-53
Cluster-37372.45535	XP_002403592.1	1e-55	sap30, putative [Ixodes scapularis]	3.1237	4.9922e-54
Cluster-37372.26907	XP_002736206.1	5.9e-18	PREDICTED: bis..5'-nucleosyl..-tetraphosphatase [asymmetrical]-like [Saccoglossus kowalevskii]	3.5421	5.191e-54
Cluster-37372.26769	AET34922.1	5.6e-178	interferon-related developmental regulator 1 [Macrobrachium rosenbergii]	2.3072	5.651e-54
Cluster-37372.49262	XP_018026170.1	4.3e-45	PREDICTED: mitochondrial import inner membrane translocase subunit Tim22-like [Hyalella azteca]	3.1967	6.0462e-54
Cluster-37372.36026	XP_018013906.1	6.3e-70	PREDICTED: protein MAK16 homolog [Hyalella azteca]	3.0819	6.2108e-54
Cluster-37372.38782	--	--	--	6.7124	1.312e-53
Cluster-37372.37218	PNF25985.1	1.1e-50	hypothetical protein B7P43_G06365 [Cryptotermes secundus]	2.5523	7.2458e-54
Cluster-37372.31708	XP_012528859.1	1.7e-17	PREDICTED: uncharacterized protein LOC105832452 [Monomorium pharaonis]	3.366	8.9708e-54
Cluster-37372.20244	XP_018013456.1	3.9e-48	PREDICTED: biogenesis of lysosome-related organelles complex 1 subunit 2-like [Hyalella azteca]	2.7627	9.1337e-54
Cluster-37372.34218	PNF43004.1	1.2e-51	Translin [Cryptotermes secundus]	2.882	9.1125e-54
Cluster-37372.37190	XP_014224887.1	5.6e-07	essential MCU regulator, mitochondrial [Trichogramma pretiosum]	3.6522	1.3555e-53
Cluster-37372.27609	XP_013779008.1	1.1e-113	decaprenyl-diphosphate synthase subunit 1-like [Limulus polyphemus]	4.1482	1.4311e-53
Cluster-37372.33777	XP_018015702.1	1.5e-174	PREDICTED: histidine--tRNA ligase, cytoplasmic-like isoform X3 [Hyalella azteca]	3.469	1.4583e-53
Cluster-37372.34690	--	--	--	10.754	9.1622e-49
Cluster-37372.34314	XP_018015750.1	7.9e-116	PREDICTED: proteasome subunit alpha type-6-like [Hyalella azteca]	2.7614	1.904e-53
Cluster-37372.20908	XP_021917950.1	2.1e-31	F-box..LRR-repeat protein 18-like isoform X1 [Zootermopsis nevadensis]	4.1543	2.2207e-53
Cluster-37372.28896	XP_020619828.1	4e-266	electron transfer flavoprotein-ubiquinone oxidoreductase, mitochondrial-like [Orbicella faveolata]	3.5973	2.4025e-53
Cluster-37372.30416	--	--	--	8.5029	1.0658e-52
Cluster-37372.26101	XP_018013343.1	4.9e-79	PREDICTED: uncharacterized oxidoreductase ZK1290.5-like isoform X2 [Hyalella azteca]	2.5871	2.6238e-53
Cluster-37372.34994	--	--	--	16.7	1.79e-42
Cluster-37372.33394	--	--	--	7.4067	4.5395e-52
Cluster-37372.28048	--	--	--	6.2218	6.9831e-53
Cluster-37372.43540	XP_018025139.1	9.1e-252	PREDICTED: meckelin-like [Hyalella azteca]	2.9636	3.0538e-53
Cluster-37372.20651	XP_014680983.1	1.3e-44	PREDICTED: proteasome assembly chaperone 2-like isoform X2 [Priapulus caudatus]	3.5674	3.119e-53
Cluster-37372.17099	XP_009052421.1	4.4e-22	hypothetical protein LOTGIDRAFT_203779 [Lottia gigantea]	3.365	3.3073e-53
Cluster-37372.35972	XP_012256477.1	7.3e-186	nucleolar protein 10 [Athalia rosae]	3.3989	3.2882e-53
Cluster-37372.47077	PIK34423.1	2.9e-103	hypothetical protein BSL78_28753 [Apostichopus japonicus]	2.9592	3.2949e-53
Cluster-37372.37921	XP_018011242.1	3.1e-47	PREDICTED: uncharacterized protein LOC108668520 isoform X1 [Hyalella azteca]	3.1717	4.7635e-53
Cluster-37372.36985	XP_012264885.1	2.7e-44	39S ribosomal protein L46, mitochondrial [Athalia rosae]	3.3628	4.7996e-53
Cluster-37372.34517	--	--	--	18.674	4.8045e-53
Cluster-37372.40332	SCM23119.1	2.1e-06	lysophospholipase, putative [Plasmodium chabaudi adami]	10.42	2.7846e-48
Cluster-37372.40803	--	--	--	5.1272	6.8118e-53
Cluster-37372.45448	KFM80745.1	3.2e-27	Aprataxin, partial [Stegodyphus mimosarum]	3.0494	5.298e-53
Cluster-37372.34704	--	--	--	12.369	3.55e-44
Cluster-37372.31133	PSN56526.1	3.4e-62	MAGUK p55 subfamily member 7 [Blattella germanica]	3.5309	6.5256e-53
Cluster-37372.33415	KFM83224.1	9.9e-82	Zinc finger protein 850, partial [Stegodyphus mimosarum]	3.2008	6.4374e-53
Cluster-37372.36188	XP_017761751.1	1.9e-06	PREDICTED: nucleolar protein 12 [Eufriesea mexicana]	3.3975	6.5883e-53
Cluster-37372.11944	XP_018010302.1	3e-71	PREDICTED: uncharacterized protein LOC108667749 [Hyalella azteca]	5.3493	1.0508e-52
Cluster-37372.33129	XP_017784038.1	7.6e-106	PREDICTED: T-complex protein 1 subunit gamma [Nicrophorus vespilloides]	2.6558	7.5683e-53
Cluster-37372.32922	--	--	--	16.677	3.6447e-42
Cluster-37372.62225	XP_018012882.1	1.5e-291	PREDICTED: epithelial chloride channel protein-like [Hyalella azteca]	-6.8959	9.0364e-52
Cluster-37372.33776	CEL68252.1	8.9e-18	TPA: hypothetical protein BN1204_040260 [Neospora caninum Liverpool]	8.3518	8.3465e-53
Cluster-37372.32480	PSN35927.1	7.4e-114	putative asparagine--tRNA ligase [Blattella germanica]	3.3751	8.5719e-53
Cluster-37372.33819	XP_015518124.1	4.6e-26	PREDICTED: ubiquitin-like protein 7 [Neodiprion lecontei]	3.3048	1.0465e-52
Cluster-37372.27573	XP_018021441.1	3.6e-55	PREDICTED: 39S ribosomal protein L43, mitochondrial-like [Hyalella azteca]	3.3688	1.0733e-52
Cluster-37372.37367	XP_018909920.1	3.9e-145	PREDICTED: succinate-semialdehyde dehydrogenase, mitochondrial [Bemisia tabaci]	3.3567	1.0909e-52
Cluster-37372.33376	--	--	--	7.6495	3.2656e-51
Cluster-37372.36170	XP_023216411.1	1.3e-94	NADH dehydrogenase [ubiquinone] iron-sulfur protein 8, mitochondrial-like [Centruroides sculpturatus]	3.3013	1.2219e-52
Cluster-37372.27728	XP_013389021.1	8.4e-219	ATP-dependent DNA helicase Q4 [Lingula anatina]	2.663	1.3435e-52
Cluster-37372.28535	XP_018024821.1	2.5e-74	PREDICTED: cell wall protein PRY3-like [Hyalella azteca]	11.166	2.4083e-46
Cluster-37372.44270	--	--	--	5.3734	2.0989e-52
Cluster-37372.35653	AIU99748.1	8.5e-33	mitochondrial cytochrome c oxidase subunit VIa precursor [Litopenaeus vannamei]	2.7734	1.663e-52
Cluster-37372.31642	PSN35987.1	2.6e-99	Palmitoyltransferase ZDHHC3 [Blattella germanica]	3.4315	2.192e-52
Cluster-37372.34446	XP_013788655.1	9.5e-156	ribonucleoside-diphosphate reductase subunit M2 B-like [Limulus polyphemus]	2.4083	2.1822e-52
Cluster-37372.30861	--	--	--	6.7223	6.0046e-52
Cluster-37372.29756	XP_023230644.1	1.7e-34	ELL-associated factor 2-like [Centruroides sculpturatus]	3.081	2.217e-52
Cluster-37372.22395	--	--	--	4.6394	2.7042e-52
Cluster-37372.26534	AIY25505.1	7.8e-11	COP9 signalosome complex subunit 7a [Locusta migratoria]	6.2782	1.0305e-51
Cluster-37372.36247	XP_018023336.1	5.4e-10	PREDICTED: uncharacterized protein LOC108679253 [Hyalella azteca]	4.3984	2.9941e-52
Cluster-37372.29595	XP_014091999.1	3.3e-44	PREDICTED: 40S ribosomal protein S12, mitochondrial [Bactrocera oleae]	4.1998	2.8172e-52
Cluster-37372.45518	--	--	--	9.2523	9.1193e-50
Cluster-37372.18245	--	--	--	4.6286	3.6774e-52
Cluster-37372.25042	--	--	--	2.8144	3.3233e-52
Cluster-37372.45832	PNF35222.1	3.3e-192	putative cytosolic oligopeptidase A [Cryptotermes secundus]	2.9875	3.7691e-52
Cluster-37372.33886	XP_018023908.1	2e-14	PREDICTED: uncharacterized protein LOC108679709, partial [Hyalella azteca]	3.1532	3.8246e-52
Cluster-37372.32592	--	--	--	8.9173	4.0507e-50
Cluster-37372.44789	--	--	--	4.9793	4.1218e-52
Cluster-37372.10418	--	--	--	-14.863	2.6329e-39
Cluster-37372.35227	AOC37840.1	3.7e-17	profilin, partial [Litopenaeus vannamei]	6.531	4.2374e-52
Cluster-37372.33815	KPI91260.1	1.2e-51	39S ribosomal protein L22, mitochondrial [Papilio xuthus]	2.9574	4.2413e-52
Cluster-37372.23475	XP_018024327.1	6.3e-66	PREDICTED: transcription initiation factor TFIID subunit 8-like [Hyalella azteca]	2.7755	4.3233e-52
Cluster-37372.44003	--	--	--	4.5953	6.0382e-52
Cluster-37372.36381	XP_021948518.1	0	glycine dehydrogenase ..decarboxylating.., mitochondrial-like [Folsomia candida]	3.3679	5.1637e-52
Cluster-37372.24066	--	--	--	4.8152	6.6789e-52
Cluster-37372.24411	XP_017768118.1	4.4e-205	PREDICTED: protein trachealess isoform X1 [Nicrophorus vespilloides]	3.9076	6.2433e-52
Cluster-37372.39572	XP_023219914.1	0	rabankyrin-5-like [Centruroides sculpturatus]	2.673	6.0643e-52
Cluster-37372.36009	--	--	--	5.1136	6.6601e-52
Cluster-37372.33041	EMD49452.1	1.6e-08	Hypothetical protein EHI5A_140080 [Entamoeba histolytica KU27]	6.002	1.4768e-51
Cluster-37372.33214	XP_018013339.1	2.3e-07	PREDICTED: nucleolin-like [Hyalella azteca]	3.3268	6.376e-52
Cluster-37372.49932	--	--	--	5.4557	1.2124e-51
Cluster-37372.27863	PNF33348.1	1.7e-94	39S ribosomal protein L39, mitochondrial [Cryptotermes secundus]	3.421	8.2257e-52
Cluster-37372.29347	--	--	--	3.324	8.4134e-52
Cluster-37372.34544	--	--	--	18.499	8.9559e-52
Cluster-37372.34289	XP_021918469.1	3.6e-127	WD repeat domain phosphoinositide-interacting protein 4-like isoform X1 [Zootermopsis nevadensis]	2.5674	1.064e-51
Cluster-37372.26755	--	--	--	7.8983	7.1032e-50
Cluster-37372.21196	--	--	--	6.1638	3.4749e-51
Cluster-37372.18304	XP_018017681.1	1.2e-106	PREDICTED: GPN-loop GTPase 3-like [Hyalella azteca]	2.8135	1.1555e-51
Cluster-37372.20533	--	--	--	10.075	4.7186e-47
Cluster-37372.42962	XP_021917866.1	2e-158	calcium uptake protein 1 homolog, mitochondrial-like isoform X6 [Zootermopsis nevadensis]	2.8276	1.5089e-51
Cluster-37372.32326	ADR74381.1	2.1e-164	prophenoloxidase-activating enzyme 1a [Penaeus monodon]	6.803	2.0045e-51
Cluster-28529.0	APW79685.1	3.7e-165	rieske domain oxygenase meverland [Penaeus monodon]	5.5792	3.1728e-51
Cluster-37372.61541	CDS39320.1	1.7e-35	hypothetical protein EmuJ_000682350 [Echinococcus multilocularis]	-4.8883	3.2734e-51
Cluster-37372.34530	XP_018018812.1	4.5e-33	PREDICTED: bone morphogenetic protein 1-like isoform X1 [Hyalella azteca]	5.9189	6.4414e-51
Cluster-37372.28110	--	--	--	4.8396	3.7145e-51
Cluster-37372.33799	XP_015915562.1	4.2e-26	putative RNA-binding protein EEED8.10 [Parasteatoda tepidariorum]	3.28	2.8582e-51
Cluster-37372.41598	XP_018022135.1	1.6e-45	PREDICTED: tRNA-dihydrouridine..20a..20b.. synthase [NAD..P..+]-like [Hyalella azteca]	4.6439	3.0376e-51
Cluster-37372.30213	--	--	--	6.6495	1.8303e-50
Cluster-37372.34461	--	--	--	18.372	3.1898e-51
Cluster-37372.49307	XP_009019835.1	1.3e-33	hypothetical protein HELRODRAFT_65885, partial [Helobdella robusta]	2.8362	3.2611e-51
Cluster-37372.39429	KZS07994.1	5.6e-105	Purine nucleoside phosphorylase [Daphnia magna]	2.7953	3.5687e-51
Cluster-37372.33495	AHK23065.1	4.9e-218	double-stranded RNA-specific adenosine deaminase [Marsupenaeus japonicus]	2.3536	3.7997e-51
Cluster-37372.40121	XP_019640347.1	1e-58	PREDICTED: hemK methyltransferase family member 2-like [Branchiostoma belcheri]	2.4331	3.8499e-51
Cluster-37372.28065	XP_022105518.1	2.5e-45	phenylalanine--tRNA ligase alpha subunit-like [Acanthaster planci]	3.6509	4.1025e-51
Cluster-37372.20386	PNF14115.1	2.7e-65	hypothetical protein B7P43_G01052 [Cryptotermes secundus]	4.0427	4.2222e-51
Cluster-37372.42591	--	--	--	4.4974	4.5919e-51
Cluster-37372.33486	XP_018017642.1	6.4e-122	PREDICTED: proliferating cell nuclear antigen-like [Hyalella azteca]	2.82	4.4827e-51
Cluster-37372.39222	XP_006813838.1	3.2e-13	PREDICTED: uncharacterized protein LOC100371911 [Saccoglossus kowalevskii]	4.9158	7.2118e-51
Cluster-37372.31303	XP_021912801.1	1.5e-80	elongator complex protein 4 isoform X1 [Zootermopsis nevadensis]	2.9647	5.4475e-51
Cluster-37372.23958	XP_018014801.1	4.6e-21	PREDICTED: uncharacterized protein LOC108671741 [Hyalella azteca]	3.5535	5.6326e-51
Cluster-37372.31677	XP_018014250.1	9.1e-62	PREDICTED: PXMP2..4 family protein 4-like [Hyalella azteca]	2.2602	6.1969e-51
Cluster-37372.25346	XP_014290266.1	5e-30	phosphatidylinositol N-acetylglucosaminyltransferase subunit C [Halyomorpha halys]	3.361	6.34e-51
Cluster-37372.41408	XP_021918044.1	6e-86	DNA-directed primase..polymerase protein-like [Zootermopsis nevadensis]	2.4378	6.3077e-51
Cluster-37372.23326	XP_023298800.1	1.4e-20	UPF0488 protein CG14286 [Lucilia cuprina]	2.9728	6.3901e-51
Cluster-37372.28969	--	--	--	18.308	6.4893e-51
Cluster-37372.29799	--	--	--	4.1808	6.7781e-51
Cluster-37372.27565	XP_021932146.1	4.5e-35	DNA-directed RNA polymerase III subunit RPC4 isoform X1 [Zootermopsis nevadensis]	3.4599	6.7396e-51
Cluster-37372.34325	XP_022835825.1	5.9e-26	cytochrome b-c1 complex subunit 8 [Spodoptera litura]	2.2671	6.6625e-51
Cluster-37372.49848	XP_014768178.1	1.7e-14	PREDICTED: zinc finger protein 493-like [Octopus bimaculoides]	3.6022	7.284e-51
Cluster-37372.30282	--	--	--	7.5775	1.616e-49
Cluster-37372.37815	PNF27683.1	2.9e-18	Coiled-coil domain-containing protein 115 [Cryptotermes secundus]	3.2069	7.1697e-51
Cluster-37372.38230	--	--	--	10.05	2.3406e-46
Cluster-37372.23471	--	--	--	7.531	4.6808e-50
Cluster-37372.30365	--	--	--	5.2198	1.0604e-50
Cluster-37372.34541	OAD56654.1	1.2e-167	60S ribosomal export protein NMD3 [Eufriesea mexicana]	2.484	7.6994e-51
Cluster-37372.20436	--	--	--	2.8317	8.7193e-51
Cluster-37372.34746	--	--	--	10.819	7.96e-45
Cluster-37372.29070	--	--	--	4.1157	1.0916e-50
Cluster-37372.41368	XP_023711333.1	3.4e-218	AP-1 complex subunit mu-1 isoform X1 [Cryptotermes secundus]	2.5878	1.2646e-50
Cluster-37372.33785	--	--	--	5.5874	1.5682e-50
Cluster-37372.47176	--	--	--	5.6616	2.0064e-50
Cluster-37372.27432	XP_019621673.1	2.2e-29	PREDICTED: DNA-directed RNA polymerase I subunit RPA49-like [Branchiostoma belcheri]	3.0936	1.3321e-50
Cluster-37372.34803	--	--	--	18.425	1.413e-50
Cluster-37372.32943	XP_020278726.1	1.2e-301	serine..threonine-protein kinase D3 [Pseudomyrmex gracilis]	2.6157	1.4249e-50
Cluster-37372.27936	XP_018021132.1	3.3e-35	PREDICTED: uncharacterized protein LOC108677425 [Hyalella azteca]	6.2958	6.3568e-50
Cluster-37372.35328	--	--	--	18.224	1.6557e-50
Cluster-37372.24164	--	--	--	3.4475	1.7287e-50
Cluster-37372.34860	--	--	--	10.77	1.5567e-47
Cluster-37372.35775	--	--	--	16.329	1.7555e-40
Cluster-37372.39044	--	--	--	13.705	2.7028e-38
Cluster-37372.33518	--	--	--	3.9869	2.0181e-50
Cluster-37372.42212	XP_013407858.1	1.2e-48	E3 ubiquitin-protein ligase FANCL [Lingula anatina]	3.724	1.9318e-50
Cluster-37372.29984	--	--	--	6.2576	3.9437e-50
Cluster-37372.41115	PNF31974.1	3e-43	hypothetical protein B7P43_G06562 [Cryptotermes secundus]	3.9448	2.2741e-50
Cluster-37372.28916	XP_011645109.1	1.5e-23	PREDICTED: apoptosis regulatory protein Siva-like [Pogonomyrmex barbatus]	3.3926	2.2741e-50
Cluster-37372.33273	--	--	--	18.266	2.3179e-50
Cluster-37372.22505	XP_019627208.1	2e-78	PREDICTED: inositol polyphosphate 1-phosphatase-like [Branchiostoma belcheri]	-3.1087	2.5583e-50
Cluster-37372.27951	XP_018028141.1	1e-100	PREDICTED: prostaglandin reductase 1-like [Hyalella azteca]	4.842	2.8254e-50
Cluster-37372.43273	--	--	--	3.7899	2.8339e-50
Cluster-37372.28498	XP_022202515.1	3.4e-242	acyl-CoA synthetase short-chain family member 3, mitochondrial [Nilaparvata lugens]	4.5991	2.9814e-50
Cluster-37372.35931	XP_018019363.1	8.4e-264	PREDICTED: microsomal triglyceride transfer protein large subunit-like isoform X2 [Hyalella azteca]	3.7403	2.7966e-50
Cluster-37372.24692	XP_018010858.1	2.6e-121	PREDICTED: uncharacterized protein LOC108668199 isoform X1 [Hyalella azteca]	4.5466	2.9259e-50
Cluster-37372.34634	XP_023231158.1	2e-31	FAST kinase domain-containing protein 5, mitochondrial-like [Centruroides sculpturatus]	3.5165	2.9641e-50
Cluster-37372.23786	AEB54652.1	5e-52	tRNA_splicing nuclease 2 [Procambarus clarkii]	3.6298	3.3542e-50
Cluster-37372.17309	--	--	--	-3.0565	3.4791e-50
Cluster-37372.27876	XP_018013647.1	4.5e-42	PREDICTED: dynein light chain roadblock-type 2-like [Hyalella azteca]	3.2016	3.5003e-50
Cluster-37372.31442	--	--	--	4.6454	3.8195e-50
Cluster-37372.43795	XP_023710174.1	3.2e-277	striatin-interacting protein 1 homolog [Cryptotermes secundus]	3.8737	3.6046e-50
Cluster-37372.37530	--	--	--	7.044	4.3279e-50
Cluster-37372.28631	--	--	--	3.43	4.6719e-50
Cluster-37372.29610	XP_018011215.1	4.4e-28	PREDICTED: uncharacterized protein LOC108668496 [Hyalella azteca]	2.9884	5.5742e-50
Cluster-37372.40840	--	--	--	11.939	8.2986e-42
Cluster-37372.57538	--	--	--	4.6766	1.2089e-49
Cluster-37372.32292	XP_018022422.1	7.7e-72	PREDICTED: uncharacterized protein LOC108678485 [Hyalella azteca]	3.21	9.0578e-50
Cluster-37372.32948	--	--	--	11.011	5.1978e-44
Cluster-37372.25165	--	--	--	9.2727	2.5151e-46
Cluster-37372.54580	XP_018022954.1	1.1e-58	PREDICTED: tumor necrosis factor alpha-induced protein 8-like protein [Hyalella azteca]	-4.7072	1.1715e-49
Cluster-37372.32718	XP_009059106.1	3.5e-37	hypothetical protein LOTGIDRAFT_65996, partial [Lottia gigantea]	2.8831	1.0858e-49
Cluster-37372.42188	XP_006820770.1	1.4e-101	PREDICTED: zinc finger protein 850-like, partial [Saccoglossus kowalevskii]	2.8558	1.0928e-49
Cluster-37372.46694	KYN50097.1	9.8e-53	hypothetical protein ALC62_00125, partial [Cyphomyrmex costatus]	9.0002	7.6244e-47
Cluster-37372.43847	--	--	--	4.97	1.5004e-49
Cluster-37372.39845	XP_022314314.1	1.1e-220	mismatch repair endonuclease PMS2-like [Crassostrea virginica]	2.6718	1.2454e-49
Cluster-37372.57287	AMP42752.1	3.4e-36	Nanos [Eriocheir sinensis]	-4.2132	1.366e-49
Cluster-37372.22576	XP_018021955.1	1.7e-41	PREDICTED: exosome complex exonuclease RRP46 homolog [Hyalella azteca]	2.9648	1.3746e-49
Cluster-37372.24234	--	--	--	9.7076	8.0238e-47
Cluster-37372.30759	KFM78113.1	4.4e-156	Cyclin-dependent kinase 5, partial [Stegodyphus mimosarum]	3.3427	1.5157e-49
Cluster-37372.30604	XP_013074757.1	3.1e-67	PREDICTED: TBC1 domain family member 31-like [Biomphalaria glabrata]	3.6804	1.5179e-49
Cluster-37372.4761	XP_018019077.1	2.2e-236	PREDICTED: uncharacterized protein LOC108675566 [Hyalella azteca]	-3.839	1.7196e-49
Cluster-37372.9545	XP_018018133.1	5.2e-11	PREDICTED: uncharacterized protein LOC108674680 [Hyalella azteca]	-4.3135	2.1572e-49
Cluster-37372.41871	XP_018007565.1	9.9e-66	PREDICTED: palmitoyltransferase ZDHHC23-like [Hyalella azteca]	4.1651	2.0686e-49
Cluster-37372.34888	--	--	--	18.091	2.0257e-49
Cluster-37372.31845	--	--	--	2.3414	2.041e-49
Cluster-37372.34966	--	--	--	18.041	2.2193e-49
Cluster-37372.34942	XP_021934855.1	7.5e-75	DNA excision repair protein ERCC-1 [Zootermopsis nevadensis]	2.6917	2.2612e-49
Cluster-37372.25774	--	--	--	6.4161	6.7514e-49
Cluster-37372.35699	--	--	--	3.4192	2.543e-49
Cluster-37372.34560	--	--	--	16.162	1.0106e-39
Cluster-37372.37263	XP_003487966.1	4.9e-61	methyltransferase-like protein 23 [Bombus impatiens]	2.584	2.7249e-49
Cluster-37372.41764	PNF17762.1	9.3e-199	Anaphase-promoting complex subunit 2 [Cryptotermes secundus]	3.4107	2.8873e-49
Cluster-37372.28722	XP_018010461.1	8.4e-140	PREDICTED: uncharacterized protein LOC108667873 isoform X2 [Hyalella azteca]	-2.6211	3.1469e-49
Cluster-37372.26789	XP_018027232.1	3.5e-91	PREDICTED: neuropeptide Y receptor-like [Hyalella azteca]	4.9528	3.961e-49
Cluster-37372.35720	PSN39410.1	9.1e-20	hypothetical protein C0J52_18650 [Blattella germanica]	2.9348	3.738e-49
Cluster-37372.33828	ADE60733.1	6.5e-74	myosin essential light chain [Eriocheir sinensis]	3.3997	3.7991e-49
Cluster-37372.38180	XP_013419515.1	4.4e-55	methylmalonyl-CoA epimerase, mitochondrial isoform X1 [Lingula anatina]	2.409	4.0483e-49
Cluster-37372.38466	KZS17582.1	8.4e-122	Adenosine monophosphate-protein transferase FICD [Daphnia magna]	2.8565	4.8207e-49
Cluster-37372.7982	XP_018027910.1	4.6e-26	PREDICTED: low choriolytic enzyme-like [Hyalella azteca]	-8.9541	1.56e-47
Cluster-37372.20088	XP_021939920.1	2.2e-47	COP9 signalosome complex subunit 8 [Zootermopsis nevadensis]	2.9004	4.8977e-49
Cluster-37372.30097	ELT89083.1	3.1e-13	hypothetical protein CAPTEDRAFT_221578 [Capitella teleta]	3.1987	4.8867e-49
Cluster-37372.25481	--	--	--	7.9527	2.2997e-48
Cluster-37372.34300	XP_018018001.1	8.6e-144	PREDICTED: cytoplasmic polyadenylation element-binding protein 1-like [Hyalella azteca]	3.9848	5.1058e-49
Cluster-37372.40693	XP_013419518.1	5.4e-242	uncharacterized protein LOC106180161 [Lingula anatina]	2.6816	5.2917e-49
Cluster-37372.47589	--	--	--	6.0934	8.7031e-49
Cluster-37372.29323	XP_018330656.1	7.4e-111	PREDICTED: hsp90 co-chaperone Cdc37 [Agrilus planipennis]	2.427	5.4086e-49
Cluster-37372.41470	--	--	--	4.8086	7.0291e-49
Cluster-37372.37531	--	--	--	13.93	2.4363e-37
Cluster-37372.29672	XP_015593409.1	2.6e-30	PREDICTED: probable RNA-binding protein EIF1AD [Cephus cinctus]	2.6759	6.9331e-49
Cluster-37372.22086	XP_022107375.1	8.4e-20	vitamin K epoxide reductase complex subunit 1-like protein 1 [Acanthaster planci]	2.8792	7.3197e-49
Cluster-37372.37675	PSN36077.1	2.3e-151	CCR4-NOT transcription complex subunit 11 [Blattella germanica]	3.2246	7.8548e-49
Cluster-37372.29515	--	--	--	2.4272	7.8368e-49
Cluster-37372.34485	--	--	--	18.053	7.8556e-49
Cluster-37372.32489	PNF27633.1	7.3e-61	hypothetical protein B7P43_G15403 [Cryptotermes secundus]	2.6303	9.5612e-49
Cluster-37372.40513	PNF29920.1	1.7e-153	RUN domain-containing protein 1 [Cryptotermes secundus]	3.0344	9.7783e-49
Cluster-37372.38117	--	--	--	10.994	3.933e-43
Cluster-37372.44766	EFX83241.1	1.5e-262	ABC transporter, subfamily D [Daphnia pulex]	3.9056	1.0511e-48
Cluster-37372.21569	--	--	--	3.6712	1.3312e-48
Cluster-37372.27571	--	--	--	4.592	1.6031e-48
Cluster-37372.35284	--	--	--	17.893	1.2899e-48
Cluster-37372.29690	XP_018011516.1	4.3e-95	PREDICTED: nudC domain-containing protein 1-like isoform X1 [Hyalella azteca]	3.4119	1.3825e-48
Cluster-37372.34936	--	--	--	17.861	1.3971e-48
Cluster-37372.47538	--	--	--	4.2801	1.6607e-48
Cluster-37372.33682	--	--	--	3.9858	1.6896e-48
Cluster-37372.40243	--	--	--	6.8249	9.2346e-48
Cluster-37372.35465	XP_018008549.1	1.1e-137	PREDICTED: CCA tRNA nucleotidyltransferase 1, mitochondrial-like [Hyalella azteca]	3.2892	1.6585e-48
Cluster-37372.27897	XP_018013407.1	5.3e-45	PREDICTED: 14 kDa phosphohistidine phosphatase-like [Hyalella azteca]	2.8233	1.6882e-48
Cluster-37372.32315	XP_018026817.1	8e-42	PREDICTED: mitochondrial import inner membrane translocase subunit TIM14-like [Hyalella azteca]	2.9913	2.0956e-48
Cluster-37372.60535	XP_018027092.1	5.7e-163	PREDICTED: polycystic kidney disease protein 1-like 2 [Hyalella azteca]	-4.7482	3.7253e-48
Cluster-37372.38183	XP_021924451.1	7.1e-271	myotubularin-related protein 8 isoform X4 [Zootermopsis nevadensis]	2.3588	2.414e-48
Cluster-37372.32210	XP_021706106.1	3.7e-147	ubiquitin carboxyl-terminal hydrolase 46 [Aedes aegypti]	3.4193	2.5421e-48
Cluster-37372.38859	XP_018017683.1	8.6e-42	PREDICTED: uncharacterized protein LOC108674257 [Hyalella azteca]	3.1211	2.7826e-48
Cluster-37372.39554	KXJ06669.1	5.5e-128	Retrovirus-related Pol polyprotein from transposon 17.6 [Exaiptasia pallida]	6.3097	3.176e-48
Cluster-37372.13032	XP_018014279.1	8.3e-29	PREDICTED: uncharacterized protein LOC108671285 [Hyalella azteca]	6.8253	1.3368e-47
Cluster-37372.9321	XP_018020423.1	1e-66	PREDICTED: uncharacterized protein LOC108676797 [Hyalella azteca]	-5.6296	4.397e-48
Cluster-37372.32742	XP_019757813.1	5.9e-09	PREDICTED: protein FAM207A isoform X1 [Dendroctonus ponderosae]	3.681	3.0216e-48
Cluster-37372.35382	--	--	--	3.348	3.0724e-48
Cluster-37372.34315	XP_018010254.1	2.7e-26	PREDICTED: nuclear nucleic acid-binding protein C1D-like [Hyalella azteca]	2.7406	3.1312e-48
Cluster-37372.38234	--	--	--	6.42	9.9143e-48
Cluster-37372.37833	XP_014789057.1	6.4e-97	PREDICTED: zinc finger protein 91-like, partial [Octopus bimaculoides]	3.325	4.0763e-48
Cluster-37372.33207	--	--	--	9.4281	9.1495e-45
Cluster-37372.39816	--	--	--	8.6506	2.043e-45
Cluster-37372.47244	XP_018020371.1	1.1e-53	PREDICTED: carboxylesterase 5A-like [Hyalella azteca]	2.9969	4.9037e-48
Cluster-37372.24795	XP_022333387.1	1.7e-73	DNA replication complex GINS protein PSF1-like [Crassostrea virginica]	3.0438	5.1018e-48
Cluster-37372.25811	EFA03399.2	8e-114	GDP-fucose protein O-fucosyltransferase 1-like Protein [Tribolium castaneum]	2.8139	5.1122e-48
Cluster-37372.36088	--	--	--	4.0133	5.5455e-48
Cluster-37372.24165	--	--	--	10.593	1.8161e-42
Cluster-37372.32566	XP_021923446.1	6.7e-34	zinc finger protein 883-like isoform X6 [Zootermopsis nevadensis]	3.9844	6.1828e-48
Cluster-37372.27718	--	--	--	5.7388	1.0361e-47
Cluster-37372.30980	XP_018325118.1	7.1e-60	PREDICTED: probable 28S ribosomal protein S25, mitochondrial [Agrilus planipennis]	3.6192	6.5594e-48
Cluster-37372.36123	--	--	--	7.7164	1.639e-46
Cluster-37372.30476	--	--	--	7.1679	7.1872e-47
Cluster-37372.34270	XP_018013819.1	7.4e-70	PREDICTED: peptidyl-prolyl cis-trans isomerase-like 1 [Hyalella azteca]	3.7636	7.0794e-48
Cluster-37372.45321	XP_022200712.1	1.9e-118	uncharacterized protein LOC111057583 [Nilaparvata lugens]	5.7881	1.0742e-47
Cluster-37372.39162	--	--	--	4.6874	8.9052e-48
Cluster-37372.33951	XP_018015544.1	1.2e-66	PREDICTED: pre-mRNA-splicing factor syf2-like [Hyalella azteca]	2.9875	8.7007e-48
Cluster-37372.36751	--	--	--	15.93	1.2055e-38
Cluster-37372.24689	XP_022204780.1	9.7e-121	ubiquitin-like domain-containing CTD phosphatase 1 [Nilaparvata lugens]	2.7891	9.9143e-48
Cluster-37372.26331	--	--	--	4.4905	1.129e-47
Cluster-37372.40191	--	--	--	4.7678	1.523e-47
Cluster-37372.45737	XP_014299088.1	1.3e-277	PREDICTED: cleavage and polyadenylation specificity factor 73 [Microplitis demolitor]	3.061	1.1601e-47
Cluster-37372.39811	XP_022296095.1	6.4e-16	vezatin-like [Crassostrea virginica]	2.4504	1.2639e-47
Cluster-37372.29730	--	--	--	11.815	4.5925e-40
Cluster-37372.15251	XP_022251864.1	1.1e-44	substance-K receptor-like [Limulus polyphemus]	-4.8389	2.0579e-47
Cluster-37372.33299	XP_018026837.1	2.9e-68	PREDICTED: viral IAP-associated factor homolog [Hyalella azteca]	2.7079	1.4927e-47
Cluster-37372.23648	XP_014790050.1	4.5e-76	PREDICTED: zinc finger protein 208-like [Octopus bimaculoides]	2.9091	1.6658e-47
Cluster-37372.34929	--	--	--	3.3158	1.7666e-47
Cluster-37372.39664	--	--	--	11.811	6.447e-40
Cluster-37372.30651	PSN44678.1	1.1e-32	hypothetical protein C0J52_15633 [Blattella germanica]	5.9118	1.945e-47
Cluster-37372.31145	--	--	--	2.4483	2.422e-47
Cluster-37372.35066	--	--	--	15.855	2.8915e-38
Cluster-37372.31072	--	--	--	7.9164	7.4137e-46
Cluster-37372.31967	XP_018017664.1	1.4e-83	PREDICTED: dnaJ homolog subfamily C member 2-like [Hyalella azteca]	2.2949	3.1013e-47
Cluster-37372.45047	XP_008480126.1	1.2e-13	PREDICTED: uncharacterized protein LOC103516915 [Diaphorina citri]	6.1345	8.0702e-47
Cluster-37372.21282	XP_011644475.1	3.1e-07	PREDICTED: zinc finger protein 615-like [Pogonomyrmex barbatus]	2.446	3.5071e-47
Cluster-37372.42415	--	--	--	6.617	4.4426e-47
Cluster-37372.35068	--	--	--	13.535	4.0806e-36
Cluster-37372.27294	--	--	--	10.827	8.358e-42
Cluster-37372.34518	--	--	--	13.784	3.996e-36
Cluster-37372.26271	--	--	--	7.4317	9.8693e-46
Cluster-37372.45526	--	--	--	5.1518	6.566e-47
Cluster-37372.41542	XP_011300651.1	4e-110	PREDICTED: maspardin-like [Fopius arisanus]	2.3716	4.6307e-47
Cluster-37372.51082	--	--	--	8.5518	1.6905e-44
Cluster-37372.37021	XP_013406712.1	5.4e-129	sec1 family domain-containing protein 2 isoform X2 [Lingula anatina]	3.0143	4.8975e-47
Cluster-37372.30712	XP_018006908.1	4.9e-101	PREDICTED: 26S proteasome non-ATPase regulatory subunit 8-like [Hyalella azteca]	2.1993	4.9374e-47
Cluster-37372.31469	--	--	--	4.3231	5.4221e-47
Cluster-37372.29577	XP_002592836.1	4.4e-32	hypothetical protein BRAFLDRAFT_65421 [Branchiostoma floridae]	6.24	5.38e-47
Cluster-37372.39576	--	--	--	5.4077	1.0528e-46
Cluster-37372.18976	--	--	--	6.9554	1.7055e-46
Cluster-37372.32061	XP_019627513.1	5.6e-54	PREDICTED: mediator of RNA polymerase II transcription subunit 6-like [Branchiostoma belcheri]	3.1701	6.1642e-47
Cluster-37372.34467	PNF34538.1	1.1e-08	hypothetical protein B7P43_G10743 [Cryptotermes secundus]	2.6566	6.6343e-47
Cluster-37372.60363	XP_012343794.1	3.7e-262	PREDICTED: chloride channel protein 2 isoform X3 [Apis florea]	-3.0943	7.1042e-47
Cluster-37372.30596	XP_018023607.1	1.6e-248	PREDICTED: arginine--tRNA ligase, cytoplasmic-like [Hyalella azteca]	2.6181	7.5956e-47
Cluster-37372.26993	XP_019645473.1	2.6e-34	PREDICTED: RWD domain-containing protein 3-like [Branchiostoma belcheri]	2.8869	7.7117e-47
Cluster-37372.45851	XP_014253937.1	2.3e-27	probable 28S ribosomal protein S26, mitochondrial [Cimex lectularius]	2.7244	7.7218e-47
Cluster-37372.31341	XP_012272667.1	1.9e-15	dual oxidase maturation factor 1 isoform X1 [Orussus abietinus]	3.8253	8.058e-47
Cluster-37372.35985	XP_018018930.1	8.6e-06	PREDICTED: YEATS domain-containing protein 2-like [Hyalella azteca]	17.617	8.0581e-47
Cluster-37372.44940	XP_970412.1	7e-29	PREDICTED: transmembrane protein 183 [Tribolium castaneum]	2.8465	8.6283e-47
Cluster-37372.35221	XP_021922344.1	3.9e-102	5-methylcytosine rRNA methyltransferase NSUN4 isoform X2 [Zootermopsis nevadensis]	2.8574	8.9232e-47
Cluster-37372.48853	AGJ51191.1	2.1e-52	olfactory ionotropic receptor IR4 [Panulirus argus]	4.8765	1.0472e-46
Cluster-37372.31820	--	--	--	3.6561	9.8965e-47
Cluster-37372.28094	AKN89450.1	9.5e-119	trypsin-like serine protease [Macrobrachium nipponense]	9.3483	1.3938e-43
Cluster-37372.37520	--	--	--	7.6833	3.7034e-45
Cluster-37372.35060	XP_018023171.1	1.6e-55	PREDICTED: longitudinals lacking protein, isoforms H..M..V-like isoform X3 [Hyalella azteca]	3.192	1.0893e-46
Cluster-37372.35196	--	--	--	7.2974	7.3926e-46
Cluster-37372.34564	XP_018021718.1	8.2e-152	PREDICTED: MAGUK p55 subfamily member 7-like [Hyalella azteca]	2.8685	1.1363e-46
Cluster-37372.33105	--	--	--	15.756	7.3594e-38
Cluster-37372.23694	BBC28099.1	0	xanthine dehydrogenase [Marsupenaeus japonicus]	4.0684	1.2341e-46
Cluster-37372.23377	XP_018012786.1	3.5e-17	PREDICTED: small integral membrane protein 15-like [Hyalella azteca]	2.9019	1.2314e-46
Cluster-37372.33292	--	--	--	17.508	1.2599e-46
Cluster-37372.54845	--	--	--	-7.1044	2.6255e-46
Cluster-37372.38184	XP_019616969.1	1.8e-97	PREDICTED: DNA polymerase iota-like isoform X2 [Branchiostoma belcheri]	4.4185	1.3967e-46
Cluster-37372.41120	XP_018022658.1	3.5e-23	PREDICTED: gem-associated protein 8-like [Hyalella azteca]	2.5542	1.4542e-46
Cluster-37372.33934	--	--	--	17.621	1.4727e-46
Cluster-37372.22419	XP_018015613.1	7.6e-08	PREDICTED: uncharacterized protein LOC108672459 [Hyalella azteca]	3.1596	1.6402e-46
Cluster-37372.10214	XP_023723019.1	6.4e-77	equilibrative nucleoside transporter 1 [Cryptotermes secundus]	-3.6639	1.7745e-46
Cluster-37372.36147	--	--	--	11.532	3.725e-39
Cluster-37372.10124	--	--	--	-17.651	1.8553e-46
Cluster-37372.47851	XP_013415673.1	1.1e-105	omega-amidase NIT2 [Lingula anatina]	3.1646	2.2716e-46
Cluster-37372.51355	XP_014777880.1	1e-50	PREDICTED: zinc finger protein 208-like [Octopus bimaculoides]	3.5815	2.4575e-46
Cluster-37372.19047	--	--	--	-7.0094	3.4097e-46
Cluster-37372.37159	--	--	--	5.1173	3.2357e-46
Cluster-37372.41502	XP_002122881.1	5.4e-125	PREDICTED: agmatinase, mitochondrial [Ciona intestinalis]	4.6546	3.1079e-46
Cluster-37372.41801	XP_018012242.1	4.4e-31	PREDICTED: DNA repair protein RAD51 homolog 3-like [Hyalella azteca]	3.8405	2.5193e-46
Cluster-37372.23071	AGM32611.1	1.7e-48	K X DL motif-containing protein [Coptotermes formosanus]	2.935	2.7375e-46
Cluster-37372.38803	--	--	--	5.0545	3.6524e-46
Cluster-37372.16128	--	--	--	9.1224	3.3355e-43
Cluster-37372.45049	PCG67397.1	2.8e-45	hypothetical protein B5V51_6463 [Heliothis virescens]	2.702	3.0954e-46
Cluster-37372.48730	--	--	--	11.511	6.1468e-39
Cluster-37372.40909	--	--	--	4.482	4.1569e-46
Cluster-37372.27607	--	--	--	11.777	5.841e-39
Cluster-37372.31805	--	--	--	4.7517	4.3408e-46
Cluster-37372.31960	--	--	--	5.7347	9.9784e-46
Cluster-37372.9145	XP_018021691.1	5.3e-10	PREDICTED: uncharacterized protein LOC108677898 isoform X2 [Hyalella azteca]	-4.4744	4.674e-46
Cluster-37372.44875	--	--	--	11.523	8.0687e-39
Cluster-37372.24868	--	--	--	6.0415	1.6252e-45
Cluster-37372.48389	--	--	--	5.3283	6.4296e-46
Cluster-37372.21283	--	--	--	5.8569	7.9838e-46
Cluster-37372.31477	XP_018008102.1	4.4e-127	PREDICTED: dolichyl pyrophosphate Man9GlcNAc2 alpha-1,3-glucosyltransferase-like [Hyalella azteca]	2.7153	4.9844e-46
Cluster-37372.28984	KZS17388.1	1.7e-93	Kynurenine..alpha-aminoadipate aminotransferase, mitochondrial [Daphnia magna]	6.712	6.3865e-46
Cluster-37372.24235	--	--	--	6.9111	6.2633e-45
Cluster-37372.44359	AGW23550.1	9e-180	cyclin E [Penaeus monodon]	3.2221	5.7364e-46
Cluster-37372.25806	XP_018025685.1	1.9e-100	PREDICTED: uncharacterized protein LOC108681191 [Hyalella azteca]	6.9942	8.1976e-46
Cluster-37372.20964	--	--	--	7.4892	9.1002e-45
Cluster-37372.34501	--	--	--	17.459	6.2656e-46
Cluster-37372.38426	PIK41946.1	6.8e-23	hypothetical protein BSL78_21209 [Apostichopus japonicus]	3.9598	6.8678e-46
Cluster-37372.37313	XP_013197188.1	1.7e-33	PREDICTED: NADH dehydrogenase [ubiquinone] 1 alpha subcomplex subunit 5 [Amyelois transitella]	2.7068	6.9623e-46
Cluster-37372.29797	XP_018011185.1	7.7e-207	PREDICTED: notchless protein homolog 1-like [Hyalella azteca]	3.0125	7.173e-46
Cluster-37372.32885	XP_022238194.1	6.8e-12	uncharacterized protein LOC106478811 isoform X2 [Limulus polyphemus]	3.2151	7.2323e-46
Cluster-37372.2943	XP_018019123.1	8.7e-207	PREDICTED: MAGUK p55 subfamily member 6-like isoform X1 [Hyalella azteca]	-4.1415	8.6436e-46
Cluster-37372.31349	--	--	--	13.307	3.0977e-35
Cluster-37372.28648	XP_022095735.1	6.4e-31	uncharacterized protein LOC110981969 [Acanthaster planci]	4.3239	8.3925e-46
Cluster-37372.54724	XP_001626453.1	8.9e-15	predicted protein [Nematostella vectensis]	2.8482	9.7295e-46
Cluster-37372.33074	XP_019923577.1	6.2e-116	PREDICTED: 25S rRNA ..cytosine-C..5....-methyltransferase nop2 isoform X5 [Crassostrea gigas]	2.8915	1.0166e-45
Cluster-37372.51214	XP_015429729.1	1.4e-159	PREDICTED: sorting nexin-25 isoform X1 [Dufourea novaeangliae]	3.7593	1.0808e-45
Cluster-37372.33721	XP_021916403.1	1.5e-166	O-phosphoseryl-tRNA..Sec.. selenium transferase isoform X1 [Zootermopsis nevadensis]	3.4894	1.1159e-45
Cluster-37372.45130	--	--	--	9.6132	8.0096e-42
Cluster-37372.45590	XP_023719150.1	3.3e-172	prickle planar cell polarity protein 3-like isoform X2 [Cryptotermes secundus]	3.0526	1.1712e-45
Cluster-37372.27539	XP_023314823.1	6.2e-71	discoidin domain-containing receptor 2-like [Trichogramma pretiosum]	5.3702	2.6361e-45
Cluster-37372.30228	XP_022249539.1	7.1e-127	protein arginine methyltransferase NDUFAF7, mitochondrial-like [Limulus polyphemus]	2.7123	1.4249e-45
Cluster-37372.28729	--	--	--	6.3651	3.4665e-45
Cluster-37372.40676	PIK52039.1	1.4e-142	hypothetical protein BSL78_11052 [Apostichopus japonicus]	4.1156	1.7709e-45
Cluster-37372.49768	--	--	--	4.1716	1.9698e-45
Cluster-37372.21695	XP_022239622.1	3.1e-84	mitochondrial GTPase 1-like [Limulus polyphemus]	2.3875	1.824e-45
Cluster-37372.41087	--	--	--	4.1478	2.2918e-45
Cluster-37372.28961	--	--	--	3.5334	2.6149e-45
Cluster-37372.38973	XP_018020105.1	3.9e-194	PREDICTED: transcription termination factor 2-like [Hyalella azteca]	2.2896	2.5946e-45
Cluster-37372.40031	XP_018013038.1	1.8e-44	PREDICTED: actin-related protein 2..3 complex subunit 5-like [Hyalella azteca]	2.6243	2.8389e-45
Cluster-37372.33510	XP_014664471.1	2.3e-18	PREDICTED: caspase-2-like isoform X1 [Priapulus caudatus]	3.4324	3.0919e-45
Cluster-37372.34317	--	--	--	6.0581	5.7274e-45
Cluster-37372.34880	XP_018009459.1	1.6e-88	PREDICTED: optineurin-like isoform X1 [Hyalella azteca]	3.1186	3.4011e-45
Cluster-37372.7529	XP_018010767.1	5.2e-67	PREDICTED: potassium channel subfamily K member 10-like [Hyalella azteca]	-5.9776	1.2402e-44
Cluster-37372.35546	XP_021928319.1	3.5e-83	tudor and KH domain-containing protein homolog [Zootermopsis nevadensis]	2.2346	4.0929e-45
Cluster-37372.28071	OXU30888.1	2e-30	hypothetical protein TSAR_002609 [Trichomalopsis sarcophagae]	3.4543	4.377e-45
Cluster-37372.34717	KYN37777.1	1.6e-67	Dephospho-CoA kinase domain-containing protein [Trachymyrmex septentrionalis]	2.6136	4.5994e-45
Cluster-37372.37791	--	--	--	7.7249	2.4327e-43
Cluster-37372.35149	--	--	--	17.372	5.0397e-45
Cluster-37372.7803	--	--	--	-9.675	4.4015e-42
Cluster-37372.15316	XP_023328302.1	5.6e-110	endonuclease 8-like 3 isoform X1 [Eurytemora affinis]	3.0073	5.2486e-45
Cluster-37372.43547	--	--	--	11.337	5.5385e-38
Cluster-37372.25856	--	--	--	7.6058	9.5534e-44
Cluster-37372.12396	XP_018018410.1	5.8e-38	PREDICTED: vegetative cell wall protein gp1-like [Hyalella azteca]	-4.5049	9.0055e-45
Cluster-37372.33794	ACD13590.1	3.5e-90	dynactin subunit 5 [Penaeus monodon]	2.2954	7.0623e-45
Cluster-37372.34421	XP_019626265.1	6.3e-26	PREDICTED: RING finger protein 37-like [Branchiostoma belcheri]	3.083	7.6101e-45
Cluster-37372.26135	--	--	--	10.238	6.3348e-40
Cluster-37372.27721	AAZ81617.1	2.7e-124	mitochondrial manganese superoxide dismutase [Macrobrachium rosenbergii]	2.6611	8.2815e-45
Cluster-37372.35835	--	--	--	5.1374	1.3101e-44
Cluster-37372.33450	XP_023706723.1	3.7e-230	GATOR complex protein MIOS isoform X1 [Cryptotermes secundus]	2.679	8.3905e-45
Cluster-37372.28439	XP_018011738.1	1.2e-76	PREDICTED: ER membrane protein complex subunit 2-like [Hyalella azteca]	2.3362	8.9766e-45
Cluster-37372.41687	XP_018027484.1	1.7e-24	PREDICTED: DNA-directed RNA polymerases I and III subunit RPAC2-like [Hyalella azteca]	2.6879	9.0476e-45
Cluster-37372.40557	--	--	--	7.4267	1.7595e-43
Cluster-37372.35552	--	--	--	9.8078	5.2925e-41
Cluster-37372.46489	--	--	--	7.4291	2.1964e-44
Cluster-37372.7587	XP_018021845.1	6.6e-154	PREDICTED: irregular chiasm C-roughest protein-like [Hyalella azteca]	-5.0011	1.7719e-44
Cluster-37372.33894	--	--	--	10.642	9.5679e-40
Cluster-37372.30017	EEB11425.1	4e-16	Vesicle-associated membrane protein, putative [Pediculus humanus corporis]	2.8803	1.1649e-44
Cluster-37372.34420	XP_022094842.1	1.5e-88	gastrula zinc finger protein XlCGF26.1-like isoform X1 [Acanthaster planci]	3.7367	1.2753e-44
Cluster-37372.22023	XP_018024821.1	9.1e-61	PREDICTED: cell wall protein PRY3-like [Hyalella azteca]	8.5126	3.1633e-42
Cluster-37372.37742	--	--	--	11.392	1.1532e-37
Cluster-37372.33542	XP_013419264.1	9.2e-164	probable ATP-dependent RNA helicase DDX56 isoform X2 [Lingula anatina]	3.1062	1.4699e-44
Cluster-37372.34645	--	--	--	8.9611	1.2848e-41
Cluster-37372.7718	--	--	--	-6.5925	6.6494e-44
Cluster-37372.19998	XP_018018519.1	2.1e-12	PREDICTED: uncharacterized protein LOC108675046 [Hyalella azteca]	3.7369	1.9869e-44
Cluster-37372.33929	--	--	--	11.521	1.4633e-37
Cluster-37372.27471	XP_013782612.1	7.2e-97	dnaJ homolog subfamily C member 22-like [Limulus polyphemus]	3.452	1.952e-44
Cluster-37372.43144	--	--	--	4.9006	2.8945e-44
Cluster-37372.28846	--	--	--	3.6628	2.252e-44
Cluster-37372.38796	--	--	--	4.1685	2.2971e-44
Cluster-37372.36211	--	--	--	13.066	3.1947e-34
Cluster-37372.35287	--	--	--	17.072	2.2998e-44
Cluster-37372.28263	XP_015592428.1	1.1e-65	PREDICTED: surfeit locus protein 1 isoform X1 [Cephus cinctus]	3.6925	2.38e-44
Cluster-37372.36690	XP_013793607.1	1.4e-82	post-GPI attachment to proteins factor 3-like [Limulus polyphemus]	2.8055	2.5042e-44
Cluster-37372.30698	ANO53997.1	1.1e-85	gtbp6 [Eyprepocnemis plorans]	3.2495	2.7204e-44
Cluster-37372.47566	--	--	--	5.8922	3.0996e-44
Cluster-37372.26541	--	--	--	7.4149	7.7062e-43
Cluster-37372.37522	--	--	--	6.3207	7.8767e-44
Cluster-37372.36774	AEP13982.1	2.2e-30	lipid storage droplet protein [Penaeus monodon]	3.4887	3.1816e-44
Cluster-37372.39519	XP_018025629.1	2.1e-132	PREDICTED: neural-cadherin-like [Hyalella azteca]	4.7641	3.55e-44
Cluster-37372.42248	XP_018010630.1	8e-71	PREDICTED: transmembrane protein 209-like [Hyalella azteca]	2.6304	3.4431e-44
Cluster-37372.49634	--	--	--	6.6311	2.7893e-43
Cluster-37372.34734	--	--	--	11.532	2.4502e-37
Cluster-37372.44440	--	--	--	10.157	2.6861e-39
Cluster-37372.29482	OXA38920.1	1.3e-107	DNA-directed RNA polymerases I, II, and III subunit RPABC1 [Folsomia candida]	2.3243	3.9595e-44
Cluster-37372.26028	XP_023706710.1	1.5e-210	AP-3 complex subunit mu-1 isoform X1 [Cryptotermes secundus]	2.7424	4.36e-44
Cluster-37372.37024	APM86330.1	2.6e-26	CDC28 protein kinase regulatory subunit 1B [Penaeus monodon]	2.5987	4.4187e-44
Cluster-37372.36848	--	--	--	11.259	2.7775e-37
Cluster-37372.36333	XP_018027327.1	4.1e-97	PREDICTED: uncharacterized protein LOC108682635 [Hyalella azteca]	2.8448	4.9686e-44
Cluster-37372.8613	XP_018009835.1	8.4e-10	PREDICTED: mucin-19-like isoform X2 [Hyalella azteca]	-3.675	5.3989e-44
Cluster-37372.31640	XP_023727675.1	3.7e-28	SET and MYND domain-containing protein 4-like [Cryptotermes secundus]	17.022	5.2696e-44
Cluster-37372.37343	--	--	--	2.9317	5.8358e-44
Cluster-37372.32659	XP_023723168.1	8e-63	LETM1 domain-containing protein 1 [Cryptotermes secundus]	2.1819	6.4224e-44
Cluster-37372.40125	--	--	--	11.342	3.6379e-37
Cluster-37372.37758	--	--	--	6.7931	3.4201e-43
Cluster-37372.24568	XP_001851021.1	8.1e-57	39S ribosomal protein L17, mitochondrial [Culex quinquefasciatus]	3.211	6.6246e-44
Cluster-37372.34923	--	--	--	17.027	6.7642e-44
Cluster-37372.35073	--	--	--	9.2223	5.2612e-41
Cluster-37372.48577	XP_021920954.1	2.1e-58	EEF1A lysine methyltransferase 1 isoform X1 [Zootermopsis nevadensis]	2.4955	7.2565e-44
Cluster-37372.27699	--	--	--	5.969	1.7595e-43
Cluster-37372.45021	KXJ22893.1	2.8e-285	tRNA 2-thiocytidine biosynthesis protein TtcA [Exaiptasia pallida]	2.717	7.9344e-44
Cluster-37372.34537	XP_018012170.1	4.3e-35	PREDICTED: ATP synthase subunit O, mitochondrial-like, partial [Hyalella azteca]	2.7805	9.7354e-44
Cluster-37372.25014	--	--	--	7.4125	2.713e-42
Cluster-37372.32220	XP_021932366.1	8.9e-147	synaptic functional regulator FMR1 isoform X4 [Zootermopsis nevadensis]	2.0346	1.2233e-43
Cluster-37372.22088	XP_023713341.1	1.1e-152	SWI..SNF-related matrix-associated actin-dependent regulator of chromatin subfamily B member 1 [Cryptotermes secundus]	3.1079	1.3204e-43
Cluster-37372.37879	XP_015122360.1	1.7e-53	PREDICTED: protein SGT1 homolog isoform X1 [Diachasma alloeum]	2.6451	1.3285e-43
Cluster-37372.25571	XP_021939072.1	1e-107	glutaredoxin 3 isoform X1 [Zootermopsis nevadensis]	2.6054	1.6027e-43
Cluster-37372.30636	--	--	--	7.7482	4.3779e-42
Cluster-37372.42305	--	--	--	3.7478	1.8189e-43
Cluster-37372.35341	KFM59298.1	1.2e-83	N-alpha-acetyltransferase 20, partial [Stegodyphus mimosarum]	3.1261	1.7882e-43
Cluster-37372.22255	XP_022241737.1	1.1e-06	uncharacterized protein LOC106459526 isoform X2 [Limulus polyphemus]	3.219	1.8566e-43
Cluster-37372.37025	--	--	--	5.014	2.4219e-43
Cluster-37372.26678	--	--	--	7.6818	8.8569e-42
Cluster-37372.35279	--	--	--	16.959	2.312e-43
Cluster-37372.13915	--	--	--	5.3521	4.107e-43
Cluster-37372.35595	AFM85237.1	6.9e-32	M-phase phosphoprotein 6 protein [Penaeus monodon]	2.4728	2.6733e-43
Cluster-37372.25295	--	--	--	5.8092	7.3073e-43
Cluster-37372.44771	EFX85646.1	1.7e-53	hypothetical protein DAPPUDRAFT_98658 [Daphnia pulex]	3.5651	3.1049e-43
Cluster-37372.33496	ADN52396.1	1.7e-124	triosephosphate isomerase [Eriocheir sinensis]	3.6531	3.2435e-43
Cluster-37372.27857	--	--	--	4.9339	4.6229e-43
Cluster-37372.34344	XP_018009727.1	2.2e-60	PREDICTED: ubiquitin-conjugating enzyme E2 variant 2-like [Hyalella azteca]	2.2686	3.9137e-43
Cluster-37372.23393	XP_021916528.1	4.8e-55	methyltransferase-like protein 22 isoform X1 [Zootermopsis nevadensis]	3.5382	4.2312e-43
Cluster-37372.35136	--	--	--	16.818	4.1681e-43
Cluster-37372.38776	KZS15134.1	5.8e-44	Uncharacterized protein APZ42_019382 [Daphnia magna]	2.4261	4.2531e-43
Cluster-37372.38378	--	--	--	3.751	4.6666e-43
Cluster-37372.31641	XP_018013590.1	3.7e-127	PREDICTED: POC1 centriolar protein homolog A-like [Hyalella azteca]	3.2441	5.0239e-43
Cluster-37372.38795	PIK40574.1	6.6e-19	putative dynactin subunit 3 [Apostichopus japonicus]	2.2934	5.0525e-43
Cluster-37372.28180	XP_018023952.1	2.6e-71	PREDICTED: oligoribonuclease, mitochondrial-like [Hyalella azteca]	2.9098	5.4925e-43
Cluster-37372.37173	AVK93170.1	3.1e-176	COP9 constitutive photomorphogenic-like protein subunit 5 [Litopenaeus vannamei]	2.1583	5.5441e-43
Cluster-37372.38691	--	--	--	4.2253	6.0961e-43
Cluster-37372.43367	--	--	--	7.5534	2.3226e-41
Cluster-37372.33617	ALA09304.1	0	cytochrome P450 NADPH reductase [Eriocheir sinensis]	3.4365	6.3168e-43
Cluster-37372.37076	--	--	--	4.1207	6.679e-43
Cluster-37372.32261	--	--	--	6.4488	3.0858e-42
Cluster-37372.30914	XP_019632843.1	2.7e-69	PREDICTED: mRNA turnover protein 4 homolog isoform X1 [Branchiostoma belcheri]	2.8272	6.8065e-43
Cluster-37372.33435	XP_021919350.1	7.5e-114	26S proteasome non-ATPase regulatory subunit 4 isoform X2 [Zootermopsis nevadensis]	2.8824	7.3557e-43
Cluster-37372.32221	--	--	--	12.827	3.703e-33
Cluster-37372.28057	--	--	--	6.2222	3.1509e-42
Cluster-37372.34904	AKS04548.1	1.7e-183	cysteine sulfinic acid decarboxylase [Litopenaeus vannamei]	5.5229	8.0118e-43
Cluster-37372.36791	--	--	--	3.4477	8.3799e-43
Cluster-37372.42156	--	--	--	4.1329	9.3813e-43
Cluster-37372.51862	XP_018015467.1	2.1e-118	PREDICTED: uncharacterized protein LOC108672335, partial [Hyalella azteca]	4.6416	1.153e-42
Cluster-37372.15839	SPJ11060.1	9.1e-17	conserved Plasmodium protein, unknown function [Plasmodium sp. DRC-Itaito]	9.7576	2.541e-39
Cluster-37372.45497	--	--	--	6.2071	2.5559e-42
Cluster-37372.48210	--	--	--	9.0045	5.5596e-40
Cluster-37372.49184	--	--	--	10.414	4.4861e-38
Cluster-37372.27664	XP_018010310.1	3.7e-84	PREDICTED: protein-S-isoprenylcysteine O-methyltransferase-like [Hyalella azteca]	3.0087	1.0866e-42
Cluster-37372.31638	XP_013385486.1	4.5e-149	ras-related GTP-binding protein C [Lingula anatina]	2.549	1.1822e-42
Cluster-37372.32136	KFM82434.1	2.3e-83	DNA-directed RNA polymerase II subunit RPB7, partial [Stegodyphus mimosarum]	2.6274	1.263e-42
Cluster-37372.44294	XP_002598410.1	8.1e-70	low-density lipoprotein receptor-related protein 2 [Branchiostoma floridae]	8.2994	8.4854e-42
Cluster-37372.29398	--	--	--	6.0627	2.35e-42
Cluster-37372.42419	--	--	--	3.3274	1.4122e-42
Cluster-37372.31411	--	--	--	5.4842	2.7278e-42
Cluster-37372.41149	XP_023230763.1	1e-61	nucleoside diphosphate-linked moiety X motif 8-like [Centruroides sculpturatus]	3.6977	1.4043e-42
Cluster-37372.43044	XP_021932748.1	2.1e-91	peroxisomal targeting signal 2 receptor [Zootermopsis nevadensis]	3.2732	1.5872e-42
Cluster-37372.31678	XP_018008735.1	1.1e-84	PREDICTED: protein lin-7 homolog C-like [Hyalella azteca]	2.2565	1.6203e-42
Cluster-37372.37201	--	--	--	11.125	4.6154e-36
Cluster-37372.36218	XP_018013165.1	2.9e-121	PREDICTED: formin-like, partial [Hyalella azteca]	2.1259	1.6858e-42
Cluster-37372.39908	PSN34679.1	3.4e-17	hypothetical protein C0J52_22485 [Blattella germanica]	4.2012	1.8677e-42
Cluster-37372.19171	XP_013778463.2	5.6e-167	putative serine protease K12H4.7 [Limulus polyphemus]	3.2306	1.7957e-42
Cluster-37372.33135	XP_018022045.1	1.2e-174	PREDICTED: PRKCA-binding protein-like isoform X1 [Hyalella azteca]	2.571	1.7957e-42
Cluster-37372.45298	XP_021369262.1	4.9e-30	protein lin-37 homolog isoform X1 [Mizuhopecten yessoensis]	2.7494	1.8661e-42
Cluster-37372.34382	--	--	--	12.695	7.4869e-33
Cluster-37372.18995	XP_019919305.1	5.5e-10	PREDICTED: mucin-5AC-like [Crassostrea gigas]	5.8119	2.6443e-42
Cluster-37372.40838	XP_018022460.1	2.9e-27	PREDICTED: protein MIS12 homolog [Hyalella azteca]	3.1356	1.9689e-42
Cluster-37372.39451	--	--	--	2.4781	2.0457e-42
Cluster-37372.28682	XP_021937931.1	7.6e-62	E3 ubiquitin-protein ligase TRAIP [Zootermopsis nevadensis]	4.1755	2.1121e-42
Cluster-37372.31325	ADP30959.1	2.1e-154	COP9 constitutive photomorphogenic-like protein subunit 6 [Penaeus monodon]	2.2772	2.2943e-42
Cluster-37372.22434	--	--	--	7.5292	8.6988e-41
Cluster-37372.27683	AST14857.1	2.2e-175	tumor suppressor protein p53 [Macrobrachium olfersii]	2.27	2.6604e-42
Cluster-37372.32971	XP_018006524.1	1.9e-110	PREDICTED: sialin-like [Hyalella azteca]	12.681	9.3788e-33
Cluster-37372.39054	--	--	--	3.9316	2.8661e-42
Cluster-37372.39737	XP_019928718.1	3.8e-48	PREDICTED: uncharacterized protein LOC105342821, partial [Crassostrea gigas]	2.7552	2.8599e-42
Cluster-37372.39639	--	--	--	2.5187	3.2587e-42
Cluster-37372.32729	ALS05176.1	5.7e-25	ubiquinol-cytochrome c reductase binding protein [Paracalanus parvus]	3.5353	3.3391e-42
Cluster-37372.48465	--	--	--	7.7584	2.2009e-40
Cluster-37372.34574	--	--	--	15.118	1.1008e-34
Cluster-37372.36689	XP_018018961.1	2e-180	PREDICTED: solute carrier family 13 member 5-like isoform X1 [Hyalella azteca]	2.8179	3.8404e-42
Cluster-37372.34817	--	--	--	11.254	8.6522e-36
Cluster-37372.47400	XP_018006943.1	2.4e-211	PREDICTED: neuronal acetylcholine receptor subunit alpha-7-like [Hyalella azteca]	3.241	3.9661e-42
Cluster-37372.25288	XP_022301489.1	1.8e-138	succinate-semialdehyde dehydrogenase, mitochondrial-like isoform X2 [Crassostrea virginica]	2.7991	4.017e-42
Cluster-37372.10220	XP_018007949.1	1.8e-137	PREDICTED: uncharacterized protein LOC108665683 [Hyalella azteca]	6.4087	1.0514e-41
Cluster-37372.28637	XP_018014041.1	8.4e-119	PREDICTED: protein TSSC1-like [Hyalella azteca]	2.2401	4.0994e-42
Cluster-37372.33242	--	--	--	3.0267	4.3961e-42
Cluster-37372.28765	AUX81356.1	2.9e-30	heat shock protein 10 [Litopenaeus vannamei]	3.3207	4.4013e-42
Cluster-37372.40982	--	--	--	6.9283	1.3266e-41
Cluster-37372.30975	XP_018332732.1	4.5e-79	PREDICTED: ubiquitin-conjugating enzyme E2 J2-like [Agrilus planipennis]	2.8624	4.8912e-42
Cluster-37372.31117	XP_018025485.1	0	PREDICTED: ribonucleoside-diphosphate reductase large subunit-like [Hyalella azteca]	2.5386	4.9196e-42
Cluster-37372.29051	PNF18357.1	3.4e-160	putative dolichyl pyrophosphate Glc1Man9GlcNAc2 alpha-1,3-glucosyltransferase [Cryptotermes secundus]	3.1575	4.986e-42
Cluster-37372.38718	PRD25895.1	8.8e-73	zinc finger protein [Nephila clavipes]	3.4929	5.1439e-42
Cluster-37372.8881	--	--	--	-5.5426	7.7978e-42
Cluster-37372.33246	--	--	--	16.619	5.6515e-42
Cluster-37372.30350	XP_018025271.1	2e-107	PREDICTED: DNA replication factor Cdt1-like [Hyalella azteca]	2.6554	5.7911e-42
Cluster-37372.35121	--	--	--	6.5482	6.0339e-42
Cluster-37372.22408	--	--	--	3.2438	6.4075e-42
Cluster-37372.37673	XP_022787471.1	0	uncharacterized protein LOC111327524 [Stylophora pistillata]	3.8753	6.4591e-42
Cluster-37372.34543	--	--	--	16.609	6.4734e-42
Cluster-37372.25649	XP_001628107.1	5e-09	predicted protein [Nematostella vectensis]	4.9713	8.1102e-42
Cluster-37372.40583	XP_018026071.1	1.4e-62	PREDICTED: uncharacterized protein LOC108681538 [Hyalella azteca]	3.4866	6.9051e-42
Cluster-37372.23089	XP_011299024.1	3.7e-31	PREDICTED: sex determination protein fruitless-like isoform X47 [Fopius arisanus]	4.0235	7.0873e-42
Cluster-37372.59772	XP_023215298.1	0	NACHT and WD repeat domain-containing protein 2-like [Centruroides sculpturatus]	-4.9042	1.14e-41
Cluster-37372.47653	XP_011419107.1	3e-134	PREDICTED: galactokinase-like [Crassostrea gigas]	2.4562	7.7789e-42
Cluster-37372.9465	ABQ41229.1	1e-32	male reproductive-related protein B [Macrobrachium rosenbergii]	-13.383	2.6873e-32
Cluster-37372.33584	ADK25704.1	2.7e-179	glyceraldehyde-3-phosphate dehydrogenase [Cancer borealis]	2.7307	7.973e-42
Cluster-37372.24737	--	--	--	11.093	1.503e-35
Cluster-37372.33205	XP_023724062.1	9.1e-169	cell division cycle protein 16 homolog isoform X1 [Cryptotermes secundus]	2.5451	8.4731e-42
Cluster-37372.5353	--	--	--	-8.0403	1.2957e-39
Cluster-37372.40553	--	--	--	6.9762	2.4472e-41
Cluster-37372.9701	XP_018015272.1	2.5e-17	PREDICTED: loricrin-like [Hyalella azteca]	-6.0252	1.5638e-41
Cluster-37372.35081	XP_018024731.1	1.8e-46	PREDICTED: 4F2 cell-surface antigen heavy chain-like isoform X1 [Hyalella azteca]	3.1142	1.0212e-41
Cluster-37372.44997	KZS07649.1	1.1e-16	Uncharacterized protein APZ42_028791 [Daphnia magna]	4.7026	1.3018e-41
Cluster-37372.26056	--	--	--	9.9291	3.1976e-37
Cluster-37372.24193	XP_018015216.1	6.7e-63	PREDICTED: PHD finger-like domain-containing protein 5A [Hyalella azteca]	3.221	1.1983e-41
Cluster-37372.30600	XP_023710749.1	1.3e-164	serine..threonine-protein kinase 26 isoform X4 [Cryptotermes secundus]	2.4978	1.4536e-41
Cluster-37372.38413	--	--	--	7.196	1.8243e-40
Cluster-37372.27057	API81344.1	7.5e-13	venom toxin [Hemiscorpius lepturus]	2.5407	1.9886e-41
Cluster-37372.35619	XP_018006822.1	5e-263	PREDICTED: inosine-5'-monophosphate dehydrogenase 1-like isoform X1 [Hyalella azteca]	2.9939	2.0201e-41
Cluster-37372.37981	XP_012565573.1	4.8e-06	PREDICTED: uncharacterized protein LOC105849689, partial [Hydra vulgaris]	12.709	3.4259e-32
Cluster-37372.42155	XP_018018864.1	8e-70	PREDICTED: protein dead ringer homolog, partial [Hyalella azteca]	4.1584	2.4989e-41
Cluster-37372.35154	XP_023297699.1	1.8e-69	peptidyl-prolyl cis-trans isomerase isoform X1 [Lucilia cuprina]	2.4813	2.5254e-41
Cluster-37372.33959	ASJ26359.1	2.3e-109	Ran protein [Macrobrachium nipponense]	2.1375	2.6465e-41
Cluster-37372.36765	XP_022247200.1	3.9e-29	probable glutamate receptor [Limulus polyphemus]	2.5492	2.9098e-41
Cluster-37372.24122	--	--	--	7.1886	2.288e-40
Cluster-37372.34526	--	--	--	8.5455	4.4146e-39
Cluster-37372.30903	XP_018026450.1	5.4e-13	PREDICTED: uncharacterized protein LOC108681885 [Hyalella azteca]	14.941	5.9247e-34
Cluster-37372.31118	XP_018010111.1	4e-90	PREDICTED: Kv channel-interacting protein 1-like isoform X2 [Hyalella azteca]	3.7072	4.0322e-41
Cluster-37372.45775	--	--	--	10.079	8.9723e-37
Cluster-37372.33315	XP_018009606.1	0	PREDICTED: son of sevenless homolog 1-like [Hyalella azteca]	2.3138	4.242e-41
Cluster-37372.10050	ABQ41213.1	3.8e-62	male reproductive-related protein A [Macrobrachium rosenbergii]	-17.238	4.6723e-41
Cluster-37372.35332	XP_021348908.1	1.6e-09	uncharacterized protein LOC110447497 [Mizuhopecten yessoensis]	14.907	7.0255e-34
Cluster-37372.33317	OXU21505.1	1.6e-85	hypothetical protein TSAR_004393 [Trichomalopsis sarcophagae]	2.8126	4.7178e-41
Cluster-37372.32661	XP_018023397.1	6.1e-166	PREDICTED: diacylglycerol O-acyltransferase 1-like [Hyalella azteca]	5.1541	5.1243e-41
Cluster-37372.38047	KYQ55071.1	4.6e-183	Insulin-like receptor [Trachymyrmex zeteki]	12.761	6.0012e-32
Cluster-37372.28054	--	--	--	6.4299	2.3714e-40
Cluster-37372.20567	XP_018010578.1	1.2e-84	PREDICTED: UMP-CMP kinase-like [Hyalella azteca]	3.3714	5.6336e-41
Cluster-37372.60726	XP_018015225.1	7.7e-191	PREDICTED: uncharacterized protein LOC108672111 [Hyalella azteca]	-3.8814	7.4101e-41
Cluster-37372.23102	--	--	--	4.8994	1.0177e-40
Cluster-37372.54308	--	--	--	5.6149	1.3593e-40
Cluster-37372.37310	XP_018008104.1	3.9e-107	PREDICTED: heparan sulfate 2-O-sulfotransferase pipe-like [Hyalella azteca]	4.0635	8.1247e-41
Cluster-37372.29851	XP_015836320.1	8.7e-84	PREDICTED: ubiquitin-fold modifier-conjugating enzyme 1 [Tribolium castaneum]	2.2228	8.8728e-41
Cluster-37372.51437	XP_018008226.1	1e-61	PREDICTED: protein ABHD11-like [Hyalella azteca]	3.2358	1.0757e-40
Cluster-37372.34486	--	--	--	16.47	1.0697e-40
Cluster-37372.34661	XP_018018312.1	1.8e-275	PREDICTED: long-chain-fatty-acid--CoA ligase ACSBG2-like isoform X3 [Hyalella azteca]	6.63	1.0812e-40
Cluster-37372.50210	--	--	--	7.2877	2.088e-39
Cluster-37372.32782	XP_018015073.1	1.5e-291	PREDICTED: dipeptidyl peptidase 3-like isoform X2 [Hyalella azteca]	2.8131	1.1375e-40
Cluster-37372.39473	--	--	--	4.9135	1.3751e-40
Cluster-37372.35285	--	--	--	16.324	1.238e-40
Cluster-37372.31008	XP_008183216.1	2.5e-16	PREDICTED: zinc finger protein 271-like [Acyrthosiphon pisum]	3.9699	1.4517e-40
Cluster-37372.36174	PNF37466.1	1.1e-95	hypothetical protein B7P43_G15363 [Cryptotermes secundus]	2.5362	1.2993e-40
Cluster-37372.40074	XP_014271705.1	3.7e-148	lipoyl synthase, mitochondrial [Halyomorpha halys]	2.4543	1.4187e-40
Cluster-37372.28584	XP_013421720.1	1.8e-90	F-box only protein 21 [Lingula anatina]	3.0875	1.5645e-40
Cluster-37372.31698	XP_013398806.1	3.6e-96	renalase [Lingula anatina]	2.8934	1.575e-40
Cluster-37372.37604	XP_018025583.1	2.9e-126	PREDICTED: 3-oxoacyl-[acyl-carrier-protein] synthase 2-like [Hyalella azteca]	2.9468	1.6878e-40
Cluster-37372.36401	KOC59572.1	1.1e-45	Charged multivesicular body protein 6 [Habropoda laboriosa]	2.1735	1.7752e-40
Cluster-37372.36280	--	--	--	16.296	1.7998e-40
Cluster-37372.22282	XP_022087063.1	3.9e-18	protein NATD1-like isoform X1 [Acanthaster planci]	2.8873	1.9877e-40
Cluster-37372.34369	XP_018022888.1	1.8e-25	PREDICTED: uncharacterized protein LOC108678901 [Hyalella azteca]	3.2232	2.039e-40
Cluster-37372.36020	XP_018896460.1	4e-177	PREDICTED: GTP-binding protein 128up [Bemisia tabaci]	2.3319	2.0723e-40
Cluster-37372.34277	--	--	--	2.9421	2.1756e-40
Cluster-37372.38824	--	--	--	3.453	2.3573e-40
Cluster-37372.33038	XP_018567503.1	3.3e-56	39S ribosomal protein L9, mitochondrial [Anoplophora glabripennis]	2.3854	2.3203e-40
Cluster-37372.10915	--	--	--	6.9717	2.2545e-39
Cluster-37372.57178	--	--	--	-17.414	2.5016e-40
Cluster-37372.35242	--	--	--	3.1206	2.4751e-40
Cluster-37372.34613	XP_022317021.1	1.1e-58	ras GTPase-activating protein-binding protein 2-like isoform X1 [Crassostrea virginica]	2.7736	2.4597e-40
Cluster-37372.32774	AKB96215.1	2e-107	heat shock protein [Cherax cainii]	2.3788	2.5295e-40
Cluster-37372.37314	--	--	--	7.0427	3.4439e-40
Cluster-37372.29309	XP_018014271.1	1.6e-24	PREDICTED: zinc finger SWIM domain-containing protein 7-like [Hyalella azteca]	4.5235	2.8189e-40
Cluster-37372.38229	--	--	--	8.0672	3.2148e-38
Cluster-37372.49417	XP_020709162.1	8e-91	tRNA dimethylallyltransferase, mitochondrial isoform X4 [Athalia rosae]	2.8069	2.8945e-40
Cluster-37372.40703	XP_018027505.1	3.2e-64	PREDICTED: protein SYS1 homolog [Hyalella azteca]	3.0128	3.0345e-40
Cluster-35592.0	--	--	--	6.4774	1.5139e-39
Cluster-37372.30901	XP_021915629.1	2.7e-36	facilitated trehalose transporter Tret1-2 homolog [Zootermopsis nevadensis]	2.4953	3.4418e-40
Cluster-37372.34642	AJO70002.1	0	V-ATPase A [Cherax destructor]	3.5654	3.7049e-40
Cluster-37372.32505	--	--	--	16.391	4.0781e-40
Cluster-37372.16240	XP_012258147.1	2.1e-121	CDP-diacylglycerol--glycerol-3-phosphate 3-phosphatidyltransferase, mitochondrial [Athalia rosae]	2.8101	4.4959e-40
Cluster-37372.33059	XP_021923316.1	4.4e-201	WD repeat-containing protein 26 isoform X1 [Zootermopsis nevadensis]	2.3108	4.6125e-40
Cluster-37372.43667	XP_018013100.1	3.2e-15	PREDICTED: uncharacterized protein LOC108670157 isoform X1 [Hyalella azteca]	4.3272	5.0725e-40
Cluster-37372.22116	XP_018017805.1	1.8e-26	PREDICTED: lachesin-like [Hyalella azteca]	2.9947	4.7646e-40
Cluster-37372.32993	AEG80154.1	1.5e-251	Tcp-1-beta [Litopenaeus vannamei]	2.2692	4.7937e-40
Cluster-37372.23321	XP_002587642.1	2.2e-114	hypothetical protein BRAFLDRAFT_231666 [Branchiostoma floridae]	6.4296	7.7941e-40
Cluster-37372.42782	EFX89885.1	5.7e-106	hypothetical protein DAPPUDRAFT_299789 [Daphnia pulex]	2.4047	5.0185e-40
Cluster-37372.27599	XP_013140457.1	2.5e-75	PREDICTED: 39S ribosomal protein L2, mitochondrial [Papilio polytes]	2.3199	5.0534e-40
Cluster-37372.41816	XP_023217319.1	7.4e-80	protein GDAP2 homolog [Centruroides sculpturatus]	2.2955	5.1319e-40
Cluster-37372.31064	--	--	--	4.3409	6.3751e-40
Cluster-37372.34799	--	--	--	3.6622	5.7311e-40
Cluster-37372.26777	XP_018028236.1	2.6e-35	PREDICTED: uncharacterized protein LOC108683436 [Hyalella azteca]	3.1471	6.2082e-40
Cluster-37372.51108	--	--	--	7.1011	5.4635e-39
Cluster-37372.45496	--	--	--	6.6473	4.6692e-39
Cluster-37372.23864	XP_022178159.1	2.5e-28	uncharacterized protein LOC111039139 isoform X1 [Myzus persicae]	3.7911	7.1945e-40
Cluster-37372.24745	--	--	--	8.9739	1.0349e-36
Cluster-37372.4789	--	--	--	-7.2081	3.9991e-39
Cluster-37372.46657	KPI97496.1	2.2e-07	Uncharacterized protein L609 [Papilio xuthus]	7.0115	9.0012e-39
Cluster-37372.24405	--	--	--	4.4661	1.0004e-39
Cluster-37372.45782	--	--	--	6.9899	6.3687e-39
Cluster-37372.38128	--	--	--	3.1562	9.7284e-40
Cluster-37372.2434	--	--	--	6.397	1.7332e-39
Cluster-37372.46683	XP_014289885.1	1.5e-186	CUB and sushi domain-containing protein 1 isoform X3 [Halyomorpha halys]	-5.0076	1.3517e-39
Cluster-37372.45046	XP_023215050.1	1.8e-11	uncharacterized protein LOC111617917, partial [Centruroides sculpturatus]	7.7333	4.9491e-38
Cluster-37372.19077	--	--	--	5.4638	2.2989e-39
Cluster-37372.20220	--	--	--	5.6334	1.2074e-39
Cluster-37372.38458	--	--	--	14.749	7.3712e-33
Cluster-37372.26079	--	--	--	9.1247	1.5329e-36
Cluster-37372.21202	EEN65573.1	1.9e-122	hypothetical protein BRAFLDRAFT_270300 [Branchiostoma floridae]	2.6686	1.2351e-39
Cluster-37372.39866	XP_021928371.1	0	multidrug resistance-associated protein 5-like isoform X1 [Zootermopsis nevadensis]	2.2394	1.3078e-39
Cluster-37372.44791	--	--	--	10.713	9.0471e-34
Cluster-37372.37633	XP_021927872.1	8.2e-43	glomulin-like isoform X1 [Zootermopsis nevadensis]	2.64	1.5223e-39
Cluster-37372.37836	XP_020910591.1	2.3e-152	acetyl-CoA acetyltransferase, cytosolic-like [Exaiptasia pallida]	2.7689	1.621e-39
Cluster-37372.40142	--	--	--	5.6883	3.0863e-39
Cluster-37372.39807	--	--	--	4.038	1.9374e-39
Cluster-37372.35129	--	--	--	10.797	1.1328e-33
Cluster-37372.34757	--	--	--	12.275	8.532e-31
Cluster-37372.17787	XP_013791159.1	1.3e-28	aquaporin AQPcic-like [Limulus polyphemus]	-6.2699	6.0726e-39
Cluster-37372.54384	XP_014782540.1	5.8e-126	PREDICTED: zinc finger protein 91-like [Octopus bimaculoides]	2.7589	2.0299e-39
Cluster-37372.29079	XP_018021907.1	7.2e-59	PREDICTED: V-type proton ATPase 16 kDa proteolipid subunit [Hyalella azteca]	2.3751	2.4826e-39
Cluster-37372.23188	--	--	--	8.1141	2.2033e-37
Cluster-37372.28304	XP_018013905.1	8.4e-302	PREDICTED: teneurin-a-like [Hyalella azteca]	3.1398	2.6437e-39
Cluster-37372.33802	XP_001630860.1	3.9e-11	predicted protein [Nematostella vectensis]	9.7338	2.8856e-35
Cluster-37372.32995	--	--	--	16.555	2.7225e-39
Cluster-37372.36526	--	--	--	16.047	2.9229e-39
Cluster-37372.32747	XP_021929659.1	2.9e-109	F-box..LRR-repeat protein 4-like isoform X2 [Zootermopsis nevadensis]	3.0387	2.9297e-39
Cluster-37372.34452	BAJ23879.1	0	glycogen phosphorylase [Marsupenaeus japonicus]	3.6852	3.1196e-39
Cluster-37372.23363	ELU07992.1	3.9e-27	hypothetical protein CAPTEDRAFT_216620 [Capitella teleta]	5.3413	4.1438e-39
Cluster-37372.31181	AKE49399.1	1.9e-64	BRCA2 and CDKN1A interacting protein [Litopenaeus vannamei]	2.1239	3.3309e-39
Cluster-37372.36757	--	--	--	6.7131	3.725e-39
Cluster-37372.32598	XP_019641234.1	8.9e-218	PREDICTED: zinc finger protein 91-like [Branchiostoma belcheri]	2.6528	3.4278e-39
Cluster-37372.29960	XP_023713916.1	1.6e-88	protein unc-50 homolog [Cryptotermes secundus]	2.1724	3.4821e-39
Cluster-37372.38788	XP_018015253.1	1.1e-27	PREDICTED: protein aveugle-like [Hyalella azteca]	3.5051	3.5558e-39
Cluster-37372.35862	--	--	--	16.034	3.725e-39
Cluster-37372.35259	--	--	--	16.07	3.9615e-39
Cluster-37372.23119	XP_021931970.1	3.5e-49	clusterin-associated protein 1-like [Zootermopsis nevadensis]	2.9747	4.199e-39
Cluster-37372.40550	KOF63289.1	4.4e-50	hypothetical protein OCBIM_22019683mg [Octopus bimaculoides]	-3.2549	4.9743e-39
Cluster-37372.21520	XP_013104756.1	3.9e-13	PREDICTED: uncharacterized protein LOC106085194 [Stomoxys calcitrans]	2.692	4.9977e-39
Cluster-37372.38152	--	--	--	4.4255	6.7582e-39
Cluster-37372.51162	--	--	--	6.3002	2.4684e-38
Cluster-37372.12619	XP_023341847.1	6.6e-21	uncharacterized protein LOC111711683 isoform X1 [Eurytemora affinis]	-3.8069	5.4708e-39
Cluster-37372.34503	--	--	--	16.046	5.4247e-39
Cluster-37372.36798	--	--	--	16.065	5.5157e-39
Cluster-37372.28808	--	--	--	5.6019	1.2211e-38
Cluster-37372.28795	--	--	--	8.4536	1.4326e-36
Cluster-37372.34989	--	--	--	14.554	2.3385e-32
Cluster-37372.38104	--	--	--	3.5762	6.3801e-39
Cluster-37372.35273	--	--	--	15.986	7.1579e-39
Cluster-37372.37844	XP_023723657.1	6.9e-69	monocyte to macrophage differentiation factor 2 [Cryptotermes secundus]	3.4625	7.5656e-39
Cluster-37372.29965	XP_022309567.1	1.2e-72	zinc finger protein 665-like [Crassostrea virginica]	2.3987	7.5756e-39
Cluster-37372.35977	EFX70375.1	6.8e-37	hypothetical protein DAPPUDRAFT_300481 [Daphnia pulex]	2.6494	7.6702e-39
Cluster-37372.31598	XP_018026450.1	5.4e-30	PREDICTED: uncharacterized protein LOC108681885 [Hyalella azteca]	2.4589	7.7229e-39
Cluster-37372.34778	--	--	--	16.207	7.7925e-39
Cluster-37372.47648	--	--	--	5.6254	9.7718e-39
Cluster-37372.9990	EFX88883.1	1.6e-17	hypothetical protein DAPPUDRAFT_311119 [Daphnia pulex]	-4.2475	9.2681e-39
Cluster-37372.5909	--	--	--	-8.2082	9.3181e-38
Cluster-37372.33023	XP_018020159.1	1e-93	PREDICTED: pre-mRNA-splicing factor 18-like [Hyalella azteca]	2.6279	8.1209e-39
Cluster-37372.28060	--	--	--	6.168	3.3495e-38
Cluster-37372.6038	XP_021917075.1	3.5e-60	solute carrier family 2, facilitated glucose transporter member 3-like isoform X1 [Zootermopsis nevadensis]	-3.574	9.2082e-39
Cluster-37372.34285	--	--	--	14.594	3.1945e-32
Cluster-37372.34756	--	--	--	16.001	8.9167e-39
Cluster-37372.28347	XP_021346940.1	3.8e-37	zinc finger protein 2-like [Mizuhopecten yessoensis]	3.0725	9.2501e-39
Cluster-37372.34991	XP_018017804.1	2e-215	PREDICTED: 26S protease regulatory subunit 7 [Hyalella azteca]	2.3329	9.5462e-39
Cluster-37372.32960	--	--	--	16.047	1.0854e-38
Cluster-37372.36219	KXZ75731.1	6.6e-163	hypothetical protein TcasGA2_TC031670 [Tribolium castaneum]	-5.3606	1.1982e-38
Cluster-37372.51600	PSN34908.1	5.4e-102	Alanyl-tRNA editing protein Aarsd1-B [Blattella germanica]	3.3414	1.209e-38
Cluster-37372.10559	XP_018027631.1	5.7e-86	PREDICTED: uncharacterized protein LOC108682892 [Hyalella azteca]	-4.9533	1.3462e-38
Cluster-37372.37059	--	--	--	16.068	1.2168e-38
Cluster-37372.34781	--	--	--	16.031	1.3264e-38
Cluster-37372.27470	XP_018018997.1	1.1e-86	PREDICTED: WD repeat-containing protein 55-like [Hyalella azteca]	2.9162	1.3506e-38
Cluster-37372.25001	--	--	--	8.1827	1.3268e-36
Cluster-37372.17476	XP_022239950.1	1.7e-15	synaptotagmin-15-like isoform X1 [Limulus polyphemus]	-4.519	1.7181e-38
Cluster-37372.25164	--	--	--	8.1331	1.3878e-36
Cluster-37372.30034	--	--	--	8.5702	3.8032e-36
Cluster-37372.21857	XP_015839517.1	4.5e-175	PREDICTED: CUGBP Elav-like family member 3 isoform X4 [Tribolium castaneum]	2.9553	1.6477e-38
Cluster-37372.41081	--	--	--	-2.7262	1.7031e-38
Cluster-37372.31746	XP_022908303.1	1.8e-42	microcephalin isoform X2 [Onthophagus taurus]	3.3344	1.7712e-38
Cluster-37372.36098	XP_018021933.1	6.8e-65	PREDICTED: E3 ubiquitin-protein ligase Hakai-like [Hyalella azteca]	2.0308	1.8354e-38
Cluster-37372.44310	XP_018019291.1	1.6e-32	PREDICTED: homeobox protein prospero-like, partial [Hyalella azteca]	2.7612	2.007e-38
Cluster-37372.29488	AIZ03630.1	1.2e-237	cactin [Litopenaeus vannamei]	2.7053	2.1288e-38
Cluster-37372.38853	--	--	--	8.2918	4.7798e-36
Cluster-37372.36883	--	--	--	2.8551	2.3569e-38
Cluster-37372.4229	XP_021356334.1	2.8e-07	uncharacterized protein LOC110452254 [Mizuhopecten yessoensis]	-5.8643	6.4349e-38
Cluster-37372.28021	XP_018020510.1	7.2e-35	PREDICTED: apolipoprotein D-like isoform X2 [Hyalella azteca]	6.5432	1.518e-37
Cluster-38707.0	XP_018023718.1	1.1e-12	PREDICTED: uncharacterized protein LOC108679577 [Hyalella azteca]	6.8002	1.4411e-37
Cluster-37372.45162	--	--	--	12.151	5.3287e-30
Cluster-37372.24549	--	--	--	8.3261	5.6256e-36
Cluster-37372.31053	XP_018019196.1	7.5e-41	PREDICTED: uncharacterized protein LOC108675680 [Hyalella azteca]	2.4855	2.8819e-38
Cluster-37372.35113	XP_021950429.1	1.1e-97	methyltransferase-like protein 17, mitochondrial [Folsomia candida]	3.9888	2.9396e-38
Cluster-37372.28346	PNF39186.1	9.3e-228	putative vacuolar protein sorting-associated protein 16 [Cryptotermes secundus]	2.9307	3.0746e-38
Cluster-37372.18087	XP_018024901.1	1.8e-122	PREDICTED: cyclin-C-like isoform X2 [Hyalella azteca]	2.8366	3.2148e-38
Cluster-37372.31114	XP_013780661.1	1.4e-136	WD repeat-containing protein 92-like [Limulus polyphemus]	4.639	3.2672e-38
Cluster-37372.27274	--	--	--	7.6025	1.2404e-36
Cluster-37372.6459	--	--	--	-4.9088	5.5591e-38
Cluster-37372.45314	--	--	--	10.599	1.1412e-32
Cluster-37372.25749	--	--	--	3.0025	3.6808e-38
Cluster-37372.31923	XP_018008738.1	2.9e-09	PREDICTED: guanine nucleotide exchange factor subunit Rich-like [Hyalella azteca]	2.9266	3.7738e-38
Cluster-37372.36657	--	--	--	15.849	3.7523e-38
Cluster-37372.26507	--	--	--	10.661	1.3672e-32
Cluster-37372.44362	--	--	--	15.826	3.9674e-38
Cluster-37372.49671	XP_022325432.1	0	WD repeat-containing protein 19-like [Crassostrea virginica]	2.6281	4.0723e-38
Cluster-37372.23239	EFX81793.1	6.1e-83	hypothetical protein DAPPUDRAFT_317306 [Daphnia pulex]	2.2991	4.1385e-38
Cluster-37372.36373	--	--	--	5.2815	8.1511e-38
Cluster-37372.29052	XP_017781963.1	7.5e-47	PREDICTED: probable transcriptional regulatory protein Pmob_0807 [Nicrophorus vespilloides]	2.9741	4.9284e-38
Cluster-37372.52758	XP_018012481.1	7.9e-40	PREDICTED: blastula protease 10-like [Hyalella azteca]	-9.2614	4.2669e-35
Cluster-37372.37828	--	--	--	15.879	4.9521e-38
Cluster-37372.31042	XP_018007603.1	6.8e-76	PREDICTED: aminoacyl tRNA synthase complex-interacting multifunctional protein 1-like [Hyalella azteca]	3.003	5.0417e-38
Cluster-37372.45761	--	--	--	8.3432	1.0233e-35
Cluster-37372.17381	XP_014790946.1	1.4e-09	PREDICTED: tigger transposable element-derived protein 1-like [Octopus bimaculoides]	5.0993	8.3432e-38
Cluster-37372.45700	XP_013786738.1	6.5e-119	trafficking protein particle complex subunit 13-like isoform X2 [Limulus polyphemus]	2.3041	5.4944e-38
Cluster-37372.31234	XP_018014471.1	4.5e-70	PREDICTED: disrupted in renal carcinoma protein 2 homolog [Hyalella azteca]	5.3857	6.1099e-38
Cluster-37372.37640	PSN52934.1	1.5e-109	Recombination repair protein 1 [Blattella germanica]	2.4705	5.6545e-38
Cluster-37372.26470	XP_018023910.1	8e-69	PREDICTED: metaxin-1-like [Hyalella azteca]	3.0762	5.7635e-38
Cluster-37372.30279	XP_023320429.1	1.5e-74	carbohydrate sulfotransferase 11-like [Eurytemora affinis]	2.5066	5.7563e-38
Cluster-37372.31334	XP_018026007.1	4.5e-52	PREDICTED: exosome complex component CSL4-like [Hyalella azteca]	3.6084	5.8829e-38
Cluster-37372.34515	--	--	--	2.1837	6.0105e-38
Cluster-37372.28605	EEN53497.1	4.3e-34	hypothetical protein BRAFLDRAFT_222979 [Branchiostoma floridae]	3.6077	6.4613e-38
Cluster-37372.46526	XP_022309566.1	5.1e-129	zinc finger protein 665-like [Crassostrea virginica]	3.6158	6.4989e-38
Cluster-37372.34881	KOX75451.1	1.5e-14	hypothetical protein WN51_12195 [Melipona quadrifasciata]	7.2383	8.9068e-37
Cluster-37372.14046	XP_018561449.1	5e-148	synaptic vesicular amine transporter isoform X1 [Anoplophora glabripennis]	-6.3818	1.0101e-37
Cluster-37372.9312	--	--	--	-3.1769	6.8258e-38
Cluster-37372.29715	XP_015836462.1	3.2e-68	PREDICTED: uncharacterized protein LOC655172 isoform X1 [Tribolium castaneum]	2.6189	6.7185e-38
Cluster-37372.32540	--	--	--	5.7638	1.6357e-37
Cluster-37372.37341	ACM43511.1	6.6e-150	ubiquitin carboxyl-terminal hydrolase isozyme L5 [Scylla paramamosain]	3.0294	7.2991e-38
Cluster-37372.23249	PNF41616.1	3.1e-106	prune-like protein 2 [Cryptotermes secundus]	2.5062	7.5082e-38
Cluster-37372.29889	XP_023334122.1	5.2e-60	60S ribosome subunit biogenesis protein NIP7 homolog [Eurytemora affinis]	2.8046	7.5728e-38
Cluster-37372.28441	--	--	--	15.754	7.6631e-38
Cluster-37372.43988	--	--	--	7.0229	1.0067e-36
Cluster-37372.36476	--	--	--	4.0496	8.4595e-38
Cluster-37372.34346	XP_018014800.1	1.3e-231	PREDICTED: T-complex protein 1 subunit zeta-like [Hyalella azteca]	2.4541	8.5565e-38
Cluster-37372.35473	--	--	--	4.0972	9.3306e-38
Cluster-37372.39142	XP_018008599.1	4.8e-183	PREDICTED: WD repeat-containing protein 70-like [Hyalella azteca]	2.5631	9.6552e-38
Cluster-37372.45495	--	--	--	5.8773	3.3267e-37
Cluster-37372.20967	--	--	--	4.9502	1.3643e-37
Cluster-37372.8116	--	--	--	-5.8632	4.2048e-37
Cluster-37372.7541	XP_018018399.1	1.3e-90	PREDICTED: uncharacterized protein LOC108674922 [Hyalella azteca]	-7.2626	1.6098e-36
Cluster-37372.39684	XP_018010245.1	2.3e-124	PREDICTED: integrator complex subunit 10-like [Hyalella azteca]	2.3704	1.1882e-37
Cluster-37372.21977	XP_002156347.1	2.7e-73	PREDICTED: methyltransferase-like protein 6 [Hydra vulgaris]	2.9461	1.2352e-37
Cluster-37372.35610	--	--	--	10.689	3.1425e-32
Cluster-37372.35570	--	--	--	15.716	1.2665e-37
Cluster-37372.43472	XP_018024184.1	2.7e-11	PREDICTED: ribonuclease P protein subunit drpp30-like [Hyalella azteca]	3.1608	1.3271e-37
Cluster-30091.0	--	--	--	5.9662	4.0421e-37
Cluster-37372.35697	XP_002742086.1	8.8e-55	PREDICTED: DNA replication complex GINS protein SLD5-like [Saccoglossus kowalevskii]	2.7235	1.4864e-37
Cluster-37372.19999	--	--	--	4.4072	1.8778e-37
Cluster-37372.2165	XP_013386504.1	2.2e-83	kinesin-like protein KIF16B [Lingula anatina]	-4.2985	1.9038e-37
Cluster-37372.32748	XP_019618361.1	5.2e-110	PREDICTED: fibrillin-2-like isoform X25 [Branchiostoma belcheri]	2.5288	1.5734e-37
Cluster-37372.31961	--	--	--	6.8193	1.5503e-36
Cluster-37372.35070	--	--	--	15.697	1.5827e-37
Cluster-37372.36792	XP_018025466.1	3.2e-168	PREDICTED: aminoacylase-1A-like [Hyalella azteca]	2.0846	1.7549e-37
Cluster-37372.23548	--	--	--	8.4027	3.2754e-35
Cluster-33319.0	--	--	--	8.0452	1.3607e-35
Cluster-37372.33480	--	--	--	14.575	3.5145e-31
Cluster-37372.31405	--	--	--	3.4417	2.1574e-37
Cluster-37372.27697	PNF32587.1	4e-85	hypothetical protein B7P43_G00335 [Cryptotermes secundus]	3.7014	2.2337e-37
Cluster-37372.28272	PNF23112.1	6.5e-126	putative malonyl-CoA-acyl carrier protein transacylase, mitochondrial [Cryptotermes secundus]	3.4869	2.3793e-37
Cluster-37372.21028	XP_023710618.1	1.1e-97	protein RRNAD1 isoform X1 [Cryptotermes secundus]	3.255	2.5719e-37
Cluster-37372.47043	--	--	--	5.8601	8.5026e-37
Cluster-37372.43616	--	--	--	5.8195	7.1083e-37
Cluster-37372.32156	--	--	--	14.326	3.6485e-31
Cluster-37372.35031	AID18683.1	4.1e-220	aspartate aminotransferase [Fenneropenaeus chinensis]	2.5666	2.6301e-37
Cluster-37372.34331	--	--	--	15.639	2.6863e-37
Cluster-37372.41243	XP_018010573.1	6.6e-52	PREDICTED: nucleoporin Nup43-like [Hyalella azteca]	2.7578	2.7111e-37
Cluster-37372.8405	--	--	--	-10.025	1.6059e-33
Cluster-37372.48244	--	--	--	7.9	1.898e-35
Cluster-37372.33374	--	--	--	7.7665	2.0302e-35
Cluster-37372.30208	XP_022114650.1	1.9e-194	26S proteasome regulatory subunit 6B [Pieris rapae]	2.8746	3.5271e-37
Cluster-37372.36887	--	--	--	2.6776	3.5508e-37
Cluster-37372.19523	PAA78640.1	4.8e-37	hypothetical protein BOX15_Mlig000453g2 [Macrostomum lignano]	7.4424	7.6081e-36
Cluster-37372.34681	--	--	--	15.671	4.1077e-37
Cluster-37372.38721	AAL04113.2	1.1e-39	protease [Homarus americanus]	4.3301	5.0324e-37
Cluster-37372.39575	XP_018022103.1	1.9e-56	PREDICTED: trafficking protein particle complex subunit 6B-like [Hyalella azteca]	2.213	4.6021e-37
Cluster-37372.27424	XP_018010279.1	1.3e-102	PREDICTED: tetratricopeptide repeat protein 4-like [Hyalella azteca]	3.2854	5.204e-37
Cluster-37372.48215	XP_012266987.1	3.8e-238	transcriptional repressor CTCFL isoform X4 [Athalia rosae]	2.2446	5.2092e-37
Cluster-37372.34545	--	--	--	15.618	5.6217e-37
Cluster-37372.36738	--	--	--	3.3559	5.6731e-37
Cluster-37372.23750	XP_015021194.1	5.6e-204	uncharacterized protein Dmoj_GI25886, isoform A [Drosophila mojavensis]	5.8649	1.5945e-36
Cluster-37372.41740	XP_019926817.1	3.7e-12	PREDICTED: uncharacterized protein LOC109619939, partial [Crassostrea gigas]	3.873	6.363e-37
Cluster-37372.33039	XP_023712635.1	0	calcium-dependent secretion activator isoform X11 [Cryptotermes secundus]	2.6515	6.0001e-37
Cluster-37372.15560	XP_012226038.1	3.4e-84	PREDICTED: uncharacterized protein LOC105674340 isoform X1 [Linepithema humile]	7.1744	1.1895e-35
Cluster-37372.24979	--	--	--	10.38	1.1421e-31
Cluster-37372.48721	XP_015589297.1	3.2e-106	PREDICTED: beclin-1-like protein isoform X1 [Cephus cinctus]	2.9774	7.1951e-37
Cluster-37372.28848	XP_021929882.1	3.3e-53	RNA-binding protein 8A [Zootermopsis nevadensis]	2.295	7.5061e-37
Cluster-37372.38210	PNF16627.1	6.7e-75	NIF3-like protein 1 [Cryptotermes secundus]	2.753	7.6345e-37
Cluster-37372.35315	XP_022245120.1	2.1e-49	harmonin-like isoform X5 [Limulus polyphemus]	2.4083	7.8491e-37
Cluster-37372.22158	--	--	--	5.984	2.433e-36
Cluster-37372.39030	--	--	--	15.594	8.0133e-37
Cluster-37372.15300	XP_018024668.1	2e-179	PREDICTED: endochitinase-like [Hyalella azteca]	4.1903	8.8085e-37
Cluster-37372.38525	--	--	--	6.7107	7.2592e-36
Cluster-37372.37798	--	--	--	8.8097	5.824e-34
Cluster-37372.30426	--	--	--	3.7627	9.8019e-37
Cluster-37372.32542	--	--	--	5.6768	2.2179e-36
Cluster-37372.45566	XP_019646614.1	0	PREDICTED: DNA polymerase alpha catalytic subunit-like [Branchiostoma belcheri]	2.1886	1.0113e-36
Cluster-37372.36752	--	--	--	11.606	1.3818e-31
Cluster-37372.6702	KHJ42670.1	6.9e-27	exonuclease [Trichuris suis]	-4.4565	1.5228e-36
Cluster-37372.34576	XP_018011295.1	3.9e-281	PREDICTED: nodal modulator 3-like [Hyalella azteca]	2.0161	1.1456e-36
Cluster-37372.50823	PIK62474.1	8.5e-41	pol-like protein [Apostichopus japonicus]	6.7317	9.8178e-36
Cluster-37372.48511	--	--	--	4.8459	1.5588e-36
Cluster-37372.22475	--	--	--	11.878	8.1989e-29
Cluster-37372.30685	--	--	--	5.5349	1.43e-36
Cluster-37372.28509	XP_018010474.1	7e-22	PREDICTED: uncharacterized protein LOC108667885 [Hyalella azteca]	3.148	1.5109e-36
Cluster-37372.39282	--	--	--	5.4375	3.5267e-36
Cluster-37372.41198	XP_018011325.1	2.5e-196	PREDICTED: peptidyl-prolyl cis-trans isomerase-like 2 [Hyalella azteca]	2.137	1.6996e-36
Cluster-37372.36639	--	--	--	15.576	1.7129e-36
Cluster-37372.45602	XP_018023776.1	2.5e-191	PREDICTED: innexin inx1-like isoform X1 [Hyalella azteca]	4.2396	2.0029e-36
Cluster-37372.35682	--	--	--	15.618	1.7459e-36
Cluster-37372.19799	--	--	--	4.7055	1.9789e-36
Cluster-37372.41765	--	--	--	8.1676	2.859e-34
Cluster-37372.45976	--	--	--	9.4534	8.5622e-33
Cluster-37372.38852	--	--	--	10.51	3.0325e-31
Cluster-37372.36335	XP_021003141.1	9.8e-35	anaphase-promoting complex subunit 10 [Parasteatoda tepidariorum]	15.651	2.2242e-36
Cluster-37372.33025	XP_023718363.1	2.3e-38	transcription termination factor 5, mitochondrial [Cryptotermes secundus]	3.2122	2.3463e-36
Cluster-37372.36263	XP_014220828.1	9.6e-205	F-box..WD repeat-containing protein 5 [Trichogramma pretiosum]	3.8752	2.3902e-36
Cluster-37372.36628	XP_014483985.1	4e-86	PREDICTED: eukaryotic translation initiation factor 2 subunit 2-like isoform X2 [Dinoponera quadriceps]	2.9122	2.3902e-36
Cluster-37372.35209	--	--	--	15.773	2.433e-36
Cluster-37372.19437	KDR13806.1	1.2e-44	BAT4-like protein, partial [Zootermopsis nevadensis]	2.3139	2.4862e-36
Cluster-37372.32766	--	--	--	4.8801	3.0353e-36
Cluster-37372.30769	--	--	--	14.113	2.0156e-30
Cluster-37372.31022	XP_023727374.1	1.3e-136	tyrosine--tRNA ligase, mitochondrial [Cryptotermes secundus]	3.0839	2.9172e-36
Cluster-37372.24788	--	--	--	4.1991	3.4616e-36
Cluster-37372.45075	--	--	--	7.153	5.4427e-35
Cluster-37372.33676	--	--	--	3.1945	3.2089e-36
Cluster-37372.36916	--	--	--	15.556	3.2122e-36
Cluster-37372.35748	XP_015513068.1	1.9e-89	PREDICTED: proteasome subunit beta type-6 [Neodiprion lecontei]	2.3021	3.4888e-36
Cluster-37372.38935	XP_018788352.1	1.8e-71	PREDICTED: phosphatidylinositol transfer protein alpha isoform isoform X2 [Bactrocera latifrons]	3.5474	3.9636e-36
Cluster-37372.41759	ASJ26360.1	2.2e-124	IL-16-like protein [Litopenaeus vannamei]	2.505	4.1222e-36
Cluster-37372.54029	--	--	--	3.0141	4.4999e-36
Cluster-37372.37351	--	--	--	8.0355	5.8389e-34
Cluster-37372.35594	EAA12852.4	7.9e-108	AGAP008490-PA, partial [Anopheles gambiae str. PEST]	3.5922	4.7059e-36
Cluster-37372.34546	KFM75249.1	1.4e-49	General transcription factor IIF subunit 1, partial [Stegodyphus mimosarum]	7.5388	1.299e-35
Cluster-37372.35487	--	--	--	15.394	4.8024e-36
Cluster-37372.35820	BAN20454.1	1.9e-41	elongation factor SIII p15 subunit, putative [Riptortus pedestris]	14.107	3.2434e-30
Cluster-37372.45989	XP_018008490.1	5.9e-38	PREDICTED: uncharacterized protein LOC108666179 [Hyalella azteca]	2.3022	5.2665e-36
Cluster-37372.32713	XP_015586290.1	2.7e-272	PREDICTED: importin-4-like [Cephus cinctus]	2.039	5.2665e-36
Cluster-37372.35715	XP_023720433.1	0	diacylglycerol kinase 1 [Cryptotermes secundus]	3.7575	5.3025e-36
Cluster-37372.36877	EFX86317.1	1.8e-39	hypothetical protein DAPPUDRAFT_92230 [Daphnia pulex]	2.2774	5.5457e-36
Cluster-37372.23984	EFX81361.1	2.8e-23	hypothetical protein DAPPUDRAFT_303408 [Daphnia pulex]	2.5421	5.5811e-36
Cluster-37372.46153	XP_013381147.1	7.2e-136	inversin-like isoform X3 [Lingula anatina]	3.1782	5.6155e-36
Cluster-37372.35702	--	--	--	3.3245	5.7125e-36
Cluster-37372.29947	KZS07902.1	2.6e-29	Mitochondrial ribosomal protein S23 [Daphnia magna]	2.7105	5.7469e-36
Cluster-37372.59230	XP_023318317.1	6.7e-06	dentin sialophosphoprotein-like isoform X2 [Trichogramma pretiosum]	-8.5232	1.732e-35
Cluster-37372.26826	--	--	--	3.2056	6.6722e-36
Cluster-37372.36478	--	--	--	15.4	6.4992e-36
Cluster-37372.6330	XP_004226120.3	7.3e-21	PREDICTED: dynein regulatory complex protein 1-like [Ciona intestinalis]	-5.5096	8.9013e-36
Cluster-37372.36245	--	--	--	6.4551	6.6099e-36
Cluster-37372.35023	KOF98214.1	9.7e-29	hypothetical protein OCBIM_22026662mg [Octopus bimaculoides]	2.7864	6.5965e-36
Cluster-37372.30745	XP_011664432.1	5.4e-37	PREDICTED: uncharacterized protein LOC105438389 [Strongylocentrotus purpuratus]	4.574	6.8259e-36
Cluster-37372.44629	--	--	--	3.2608	6.9171e-36
Cluster-37372.31774	XP_018026111.1	2.2e-231	PREDICTED: NADH dehydrogenase [ubiquinone] flavoprotein 1, mitochondrial-like [Hyalella azteca]	2.3926	7.0908e-36
Cluster-37372.43364	AQT26834.1	9e-239	betaine aldehyde dehydrogenase [Litopenaeus vannamei]	2.2451	7.2402e-36
Cluster-37372.42874	--	--	--	11.828	2.7314e-28
Cluster-37372.31729	XP_018017284.1	2.3e-11	PREDICTED: uncharacterized protein LOC108673908, partial [Hyalella azteca]	3.6634	8.0111e-36
Cluster-37372.33430	XP_012259407.1	7.4e-91	39S ribosomal protein L3, mitochondrial [Athalia rosae]	2.9986	8.1281e-36
Cluster-37372.35389	AKH66779.1	2.3e-07	autophagy protein 8 [Artemia parthenogenetica]	11.845	2.9034e-28
Cluster-37372.11686	XP_018013242.1	1.2e-159	PREDICTED: uncharacterized protein LOC108670293 [Hyalella azteca]	-3.9589	9.2606e-36
Cluster-37372.35074	KOF76459.1	2.6e-61	hypothetical protein OCBIM_22033304mg, partial [Octopus bimaculoides]	3.5016	9.4599e-36
Cluster-37372.40795	AFP33455.1	9.5e-302	kinesin-like protein KIF3A [Eriocheir sinensis]	2.8721	1.0107e-35
Cluster-37372.7495	XP_018025277.1	0	PREDICTED: Down syndrome cell adhesion molecule-like protein Dscam2 [Hyalella azteca]	-4.6395	1.6589e-35
Cluster-37372.32648	XP_018010866.1	4.6e-47	PREDICTED: uncharacterized protein LOC108668205 [Hyalella azteca]	11.829	3.4442e-28
Cluster-37372.36528	XP_018025885.1	1.8e-260	PREDICTED: WD40 repeat-containing protein SMU1-like [Hyalella azteca]	2.0565	1.1149e-35
Cluster-37372.25619	XP_023725169.1	0	anaphase-promoting complex subunit 1 isoform X1 [Cryptotermes secundus]	2.6454	1.1279e-35
Cluster-37372.26144	KZS16017.1	1e-129	putative Proline--tRNA ligase, mitochondrial [Daphnia magna]	2.9844	1.1363e-35
Cluster-37372.45502	--	--	--	6.244	5.144e-35
Cluster-37372.33413	XP_022917916.1	1.4e-27	NADH dehydrogenase [ubiquinone] 1 beta subcomplex subunit 11, mitochondrial [Onthophagus taurus]	3.1798	1.325e-35
Cluster-37372.34678	--	--	--	14.002	6.7428e-30
Cluster-37372.35476	--	--	--	4.2935	1.6794e-35
Cluster-37372.45716	XP_018028039.1	6.2e-193	PREDICTED: uncharacterized protein LOC108683250 [Hyalella azteca]	-2.6459	1.4467e-35
Cluster-37372.45398	--	--	--	5.7354	1.6947e-35
Cluster-37372.35805	XP_018010782.1	6.9e-73	PREDICTED: uncharacterized protein LOC108668137 [Hyalella azteca]	4.7986	1.6168e-35
Cluster-37372.30629	XP_018019365.1	7.9e-53	PREDICTED: uncharacterized protein LOC108675838 isoform X1 [Hyalella azteca]	4.4935	1.7382e-35
Cluster-37372.43399	KFM79891.1	1.8e-12	hypothetical protein X975_26977, partial [Stegodyphus mimosarum]	3.1833	1.7742e-35
Cluster-37372.42772	--	--	--	9.293	6.1369e-32
Cluster-37372.30660	--	--	--	5.9709	4.8689e-35
Cluster-37372.47563	XP_014779315.1	7.7e-85	PREDICTED: zinc finger protein 836-like [Octopus bimaculoides]	2.1816	1.9617e-35
Cluster-37372.34376	--	--	--	13.965	8.7742e-30
Cluster-37372.30916	--	--	--	15.289	2.0742e-35
Cluster-37372.38495	XP_011664684.1	7.6e-19	PREDICTED: zinc finger protein 260 isoform X1 [Strongylocentrotus purpuratus]	3.225	2.1308e-35
Cluster-37372.45433	XP_011665173.1	7.8e-225	PREDICTED: uncharacterized protein LOC763830, partial [Strongylocentrotus purpuratus]	4.0434	2.5354e-35
Cluster-37372.20708	PSN48323.1	3.7e-16	hypothetical protein C0J52_03392 [Blattella germanica]	-3.1162	2.3025e-35
Cluster-37372.35830	XP_018021930.1	6.3e-87	PREDICTED: glycogenin-1-like isoform X2 [Hyalella azteca]	2.167	2.3066e-35
Cluster-37372.21436	XP_013199085.1	1.5e-14	PREDICTED: uncharacterized protein LOC106141997, partial [Amyelois transitella]	2.0574	2.4416e-35
Cluster-37372.35054	XP_018024429.1	1.7e-211	PREDICTED: BTB..POZ domain-containing protein 6-like [Hyalella azteca]	2.4622	2.468e-35
Cluster-37372.27054	XP_021939110.1	5.4e-172	solute carrier family 26 member 10 isoform X2 [Zootermopsis nevadensis]	-2.8841	2.5887e-35
Cluster-37372.43384	--	--	--	3.6	2.6948e-35
Cluster-36684.0	XP_018010907.1	4.2e-168	PREDICTED: uncharacterized protein LOC108668242 isoform X2 [Hyalella azteca]	5.6824	3.7881e-35
Cluster-37372.2373	XP_015906558.1	4.1e-06	uncharacterized protein LOC107438731 [Parasteatoda tepidariorum]	3.4246	2.7317e-35
Cluster-37372.43275	--	--	--	4.6195	3.6589e-35
Cluster-37372.24882	--	--	--	5.9786	8.8326e-35
Cluster-37372.23866	XP_021921269.1	7.9e-110	DNA-directed RNA polymerase III subunit RPC3 isoform X1 [Zootermopsis nevadensis]	3.708	2.7398e-35
Cluster-37372.43113	--	--	--	3.5497	2.9719e-35
Cluster-37372.38573	--	--	--	11.839	6.8858e-28
Cluster-37372.34621	CAB65311.1	8.3e-189	Phosphoenolpyruvate carboxykinase [Nephrops norvegicus]	4.0518	3.0873e-35
Cluster-37372.50801	XP_021375550.1	4e-159	UDP-glucuronic acid decarboxylase 1-like [Mizuhopecten yessoensis]	2.7187	3.0867e-35
Cluster-37372.57867	ABQ41213.1	3.8e-22	male reproductive-related protein A [Macrobrachium rosenbergii]	-16.192	3.1398e-35
Cluster-37372.42347	XP_023290048.1	2.2e-183	amidophosphoribosyltransferase isoform X2 [Orussus abietinus]	2.4179	3.1075e-35
Cluster-37372.45467	--	--	--	3.4643	3.1693e-35
Cluster-37372.23027	--	--	--	4.1564	3.6335e-35
Cluster-37372.8394	--	--	--	-15.448	3.2036e-35
Cluster-37372.36807	PSN57773.1	1.8e-85	m7GpppX diphosphatase [Blattella germanica]	2.4476	3.6081e-35
Cluster-37372.37575	XP_021937182.1	5.7e-114	carbohydrate sulfotransferase 5 isoform X3 [Zootermopsis nevadensis]	4.6559	3.9221e-35
Cluster-37372.47470	--	--	--	2.7638	3.8765e-35
Cluster-37372.4488	XP_018027551.1	3.2e-40	PREDICTED: uncharacterized protein LOC108682821 [Hyalella azteca]	-3.5445	4.3123e-35
Cluster-37372.23502	--	--	--	9.4075	1.235e-31
Cluster-37372.36463	ANS53415.1	3e-137	fatty acid elongase 4 [Scylla paramamosain]	2.7634	4.2689e-35
Cluster-37372.27665	--	--	--	2.5555	4.3829e-35
Cluster-37372.22398	ACY66414.1	1.8e-16	cytochrome c oxidase subunit VIIA putative [Scylla paramamosain]	2.4473	4.415e-35
Cluster-37372.33789	--	--	--	9.7706	1.3202e-31
Cluster-37372.34707	--	--	--	10.216	3.5613e-30
Cluster-37372.41920	--	--	--	5.651	6.7078e-35
Cluster-37372.34981	--	--	--	15.146	5.2198e-35
Cluster-37372.35292	PSN42495.1	9e-46	hypothetical protein C0J52_09796 [Blattella germanica]	2.1278	5.525e-35
Cluster-37372.41416	XP_021936268.1	3.6e-108	histone H4 transcription factor [Zootermopsis nevadensis]	2.4211	5.7145e-35
Cluster-37372.33296	AGI97278.1	7.1e-140	eukaryotic initiation factor 2 subunit alpha [Litopenaeus vannamei]	2.4416	6.135e-35
Cluster-37372.62322	OWF43036.1	8.7e-64	Antho-RFamide neuropeptides type 2 [Mizuhopecten yessoensis]	-4.2614	8.972e-35
Cluster-37372.37997	BAH22617.1	9.4e-162	alanine racemase [Marsupenaeus japonicus]	3.6312	6.5627e-35
Cluster-37372.40859	XP_023708059.1	2.3e-69	U3 small nucleolar ribonucleoprotein protein IMP3 [Cryptotermes secundus]	2.5349	6.5531e-35
Cluster-37372.26684	--	--	--	3.9216	6.8786e-35
Cluster-37372.27504	XP_018020051.1	2.8e-76	PREDICTED: AP-2 complex subunit sigma [Hyalella azteca]	2.7302	6.8399e-35
Cluster-37372.26613	PNF19328.1	8.4e-146	putative elongator complex protein 2 [Cryptotermes secundus]	3.049	7.5195e-35
Cluster-43737.0	--	--	--	5.9179	2.1351e-34
Cluster-37372.24717	--	--	--	7.9508	7.9681e-33
Cluster-37372.23582	XP_015607894.1	1.9e-82	PREDICTED: probable enoyl-CoA hydratase, mitochondrial [Cephus cinctus]	2.7567	7.8145e-35
Cluster-37372.38627	GAV02498.1	5.4e-09	hypothetical protein RvY_13057 [Ramazzottius varieornatus]	2.339	7.8835e-35
Cluster-37372.28397	XP_018024860.1	5.7e-191	PREDICTED: splicing factor 3B subunit 2-like [Hyalella azteca]	2.2926	7.9381e-35
Cluster-37372.47007	XP_018009610.1	5e-47	PREDICTED: uncharacterized protein LOC108667135 [Hyalella azteca]	4.0873	9.2376e-35
Cluster-37372.37344	--	--	--	15.123	9.1255e-35
Cluster-37372.43142	XP_019624585.1	2e-46	PREDICTED: probable inactive tRNA-specific adenosine deaminase-like protein 3 isoform X1 [Branchiostoma belcheri]	2.9376	9.434e-35
Cluster-37372.42334	--	--	--	7.134	1.3114e-33
Cluster-37372.31630	EAX86236.1	5.8e-07	hypothetical protein TVAG_043430 [Trichomonas vaginalis G3]	2.4778	9.7252e-35
Cluster-37372.50514	PAA54315.1	5.1e-06	hypothetical protein BOX15_Mlig003152g1, partial [Macrostomum lignano]	8.4486	1.0298e-32
Cluster-37372.32033	XP_021933163.1	3.8e-36	HMG domain-containing protein 4 isoform X2 [Zootermopsis nevadensis]	2.7401	1.0059e-34
Cluster-37372.36736	--	--	--	14.021	3.6704e-29
Cluster-37372.59131	XP_018026718.1	2.2e-84	PREDICTED: nephrin-like [Hyalella azteca]	-4.1081	1.154e-34
Cluster-37372.18868	--	--	--	3.4068	1.0988e-34
Cluster-37372.41661	--	--	--	7.678	4.8405e-33
Cluster-37372.46318	XP_021917646.1	3e-165	EGF domain-specific O-linked N-acetylglucosamine transferase isoform X1 [Zootermopsis nevadensis]	2.2985	1.1301e-34
Cluster-37372.29691	XP_023241241.1	9.2e-79	activating signal cointegrator 1 complex subunit 1-like [Centruroides sculpturatus]	2.6335	1.1556e-34
Cluster-37372.38004	--	--	--	4.8827	1.5323e-34
Cluster-37372.20226	EEN60030.1	9.6e-21	hypothetical protein BRAFLDRAFT_57766 [Branchiostoma floridae]	3.5525	1.2935e-34
Cluster-37372.21174	AOG13006.1	7.2e-293	cyclic nucleotide gated non-selective ion channel alpha 1, partial [Homarus americanus]	3.9815	1.2952e-34
Cluster-37372.57060	XP_022249006.1	1.5e-74	kinase suppressor of Ras 1-like isoform X2 [Limulus polyphemus]	-3.6773	1.3213e-34
Cluster-37372.12917	PNF36260.1	1.3e-109	RCC1-like G exchanging factor-like protein [Cryptotermes secundus]	2.4769	1.3039e-34
Cluster-37372.33869	XP_018019948.1	3.1e-267	PREDICTED: intraflagellar transport protein 56-like [Hyalella azteca]	4.4714	1.3724e-34
Cluster-37372.26378	XP_008546107.1	2.7e-36	PREDICTED: low-density lipoprotein receptor-related protein 2 [Microplitis demolitor]	2.4014	1.3248e-34
Cluster-37372.37007	--	--	--	6.6232	8.0492e-34
Cluster-37372.42399	--	--	--	5.2352	1.6161e-34
Cluster-37372.32694	--	--	--	13.79	3.9382e-29
Cluster-37372.48629	XP_018006990.1	4.9e-94	PREDICTED: epidermal retinol dehydrogenase 2-like [Hyalella azteca]	-3.9597	1.6057e-34
Cluster-37372.29203	AOV94287.1	1.2e-21	serpin8 [Litopenaeus vannamei]	6.2257	7.8599e-34
Cluster-37372.28462	--	--	--	3.6514	1.6737e-34
Cluster-37372.41101	--	--	--	3.0149	1.6595e-34
Cluster-37372.6395	ANH22234.1	1.1e-19	crustin 5 [Macrobrachium rosenbergii]	-5.7998	5.4311e-34
Cluster-37372.44183	XP_022309567.1	7.6e-73	zinc finger protein 665-like [Crassostrea virginica]	2.3901	1.7003e-34
Cluster-37372.35454	BAJ53744.1	2.9e-78	nucleotide excision repair protein [Marsupenaeus japonicus]	2.1155	1.7037e-34
Cluster-37372.22761	XP_018009586.1	7.1e-61	PREDICTED: protein unzipped-like [Hyalella azteca]	-3.2181	1.8074e-34
Cluster-37372.18106	--	--	--	-6.3409	3.1091e-34
Cluster-37372.28325	AEB38712.1	6.8e-99	mitochondrial prohibitin [Macrobrachium rosenbergii]	2.1039	1.9542e-34
Cluster-37372.41263	XP_015911687.1	2.4e-66	inositol hexakisphosphate kinase 1-like [Parasteatoda tepidariorum]	3.3876	1.9649e-34
Cluster-37372.33224	--	--	--	2.5663	1.9824e-34
Cluster-37372.34528	XP_012139773.1	5.3e-22	PREDICTED: SET and MYND domain-containing protein 4-like [Megachile rotundata]	7.0694	2.1068e-34
Cluster-37372.42181	XP_021920708.1	8e-67	cytoplasmic tRNA 2-thiolation protein 2-A [Zootermopsis nevadensis]	3.1208	2.0626e-34
Cluster-39162.0	--	--	--	8.096	9.6147e-33
Cluster-37372.34624	--	--	--	11.841	2.6955e-27
Cluster-37372.34647	--	--	--	7.2828	3.1903e-33
Cluster-37372.34322	--	--	--	15.006	2.3158e-34
Cluster-37372.39614	XP_018016423.1	1.8e-56	PREDICTED: synaptosomal-associated protein 29-like [Hyalella azteca]	2.4279	2.3374e-34
Cluster-37372.58540	XP_018014625.1	2.8e-40	PREDICTED: open rectifier potassium channel protein 1-like [Hyalella azteca]	-3.8216	2.4857e-34
Cluster-37372.20390	--	--	--	7.522	5.0365e-33
Cluster-37372.58078	--	--	--	3.3252	2.5655e-34
Cluster-37372.38176	XP_021923602.1	3.3e-133	DDB1- and CUL4-associated factor 5 [Zootermopsis nevadensis]	2.5108	2.4303e-34
Cluster-37372.34416	--	--	--	15.458	2.5797e-34
Cluster-37372.32884	--	--	--	15.112	2.66e-34
Cluster-37372.43199	--	--	--	15.003	2.6853e-34
Cluster-37372.43040	--	--	--	7.0646	2.7139e-33
Cluster-37372.32690	XP_023217660.1	7.4e-91	peptidyl-prolyl cis-trans isomerase CWC27 homolog [Centruroides sculpturatus]	2.2484	3.1496e-34
Cluster-37372.34296	XP_018015996.1	4e-17	PREDICTED: dolichol-phosphate mannosyltransferase subunit 3-like [Hyalella azteca]	3.943	3.3006e-34
Cluster-37372.34885	AKM12664.1	0	Janus kinase [Litopenaeus vannamei]	2.2683	3.2669e-34
Cluster-37372.55878	--	--	--	9.0608	7.0981e-31
Cluster-37372.37002	XP_019642108.1	3e-191	PREDICTED: ATP-dependent DNA helicase PIF1-like [Branchiostoma belcheri]	3.6554	3.3865e-34
Cluster-37372.34189	--	--	--	3.0655	3.3865e-34
Cluster-37372.42514	XP_022901736.1	9.8e-16	uncharacterized protein LOC111414580 [Onthophagus taurus]	4.5403	4.054e-34
Cluster-37372.39200	--	--	--	3.7951	3.9146e-34
Cluster-37372.37350	--	--	--	9.1972	7.9897e-31
Cluster-37372.46274	XP_022094842.1	9.6e-58	gastrula zinc finger protein XlCGF26.1-like isoform X1 [Acanthaster planci]	3.1692	3.7615e-34
Cluster-37372.52538	XP_011671815.1	1.4e-40	PREDICTED: uncharacterized protein LOC105441895 [Strongylocentrotus purpuratus]	-2.7441	3.7562e-34
Cluster-37372.10049	ABQ41220.1	2.7e-07	male reproductive-related protein A [Macrobrachium rosenbergii]	-15.376	3.7286e-34
Cluster-37372.8025	AJO70198.1	0	sodium-chloride cotransporter [Cherax cainii]	-2.7174	4.1719e-34
Cluster-37372.41864	--	--	--	9.1625	8.928e-31
Cluster-37372.28336	XP_001180236.2	4.6e-79	PREDICTED: protein KTI12 homolog [Strongylocentrotus purpuratus]	2.8128	4.3587e-34
Cluster-37372.39819	XP_023227646.1	1.3e-126	centrosomal protein of 290 kDa-like isoform X4 [Centruroides sculpturatus]	2.4265	4.442e-34
Cluster-38454.0	ANJ46029.1	1.6e-54	peritrophin 2 [Eriocheir sinensis]	4.7433	5.9076e-34
Cluster-37372.42221	XP_013403279.1	8.5e-65	NADPH oxidase 4 isoform X1 [Lingula anatina]	3.5895	4.8068e-34
Cluster-37372.31496	XP_018019088.1	3.4e-46	PREDICTED: PRADC1-like protein [Hyalella azteca]	2.7913	5.3259e-34
Cluster-37372.29856	--	--	--	5.27	8.0492e-34
Cluster-37372.27748	XP_018014516.1	1.4e-09	PREDICTED: bestrophin-4-like, partial [Hyalella azteca]	3.9693	6.0959e-34
Cluster-37372.47987	--	--	--	6.5966	9.4402e-34
Cluster-37372.50150	--	--	--	3.7204	5.9783e-34
Cluster-37372.52195	XP_011442441.2	1.4e-74	PREDICTED: tRNA ..adenine..37..-N6..-methyltransferase-like [Crassostrea gigas]	2.3455	5.648e-34
Cluster-37372.38003	--	--	--	5.4302	7.6165e-34
Cluster-37372.58723	XP_018009884.1	0	PREDICTED: serine..threonine-protein kinase Nek8-like [Hyalella azteca]	-4.9934	1.0658e-33
Cluster-37372.36616	XP_022324421.1	2.4e-47	translin-associated protein X-like isoform X1 [Crassostrea virginica]	2.3959	5.9434e-34
Cluster-37372.36014	--	--	--	5.3638	9.671e-34
Cluster-37372.27750	--	--	--	5.2207	6.6193e-34
Cluster-37372.34816	--	--	--	14.975	6.0827e-34
Cluster-37372.23768	XP_018026892.1	5.5e-51	PREDICTED: DNA replication complex GINS protein PSF3-like [Hyalella azteca]	2.6645	6.2442e-34
Cluster-37372.35687	--	--	--	15.29	6.2598e-34
Cluster-37372.25630	--	--	--	8.52	6.1204e-32
Cluster-37372.48865	XP_013771698.1	8e-92	telomerase Cajal body protein 1-like [Limulus polyphemus]	2.4305	6.5059e-34
Cluster-37372.44844	--	--	--	7.2574	1.3287e-32
Cluster-37372.34725	--	--	--	15.089	6.6546e-34
Cluster-37372.31697	XP_018026679.1	6.7e-49	PREDICTED: uncharacterized protein LOC108682077 [Hyalella azteca]	4.8938	7.4957e-34
Cluster-40598.0	--	--	--	7.4676	2.6393e-32
Cluster-37372.28720	XP_018016211.1	7e-36	PREDICTED: peptidyl-tRNA hydrolase 2, mitochondrial-like [Hyalella azteca]	2.5755	7.5036e-34
Cluster-37372.46071	XP_022235191.1	8.4e-141	calcitonin gene-related peptide type 1 receptor-like isoform X2 [Limulus polyphemus]	2.7013	7.8132e-34
Cluster-37372.39322	XP_013772046.1	1.4e-91	protein SET-like isoform X2 [Limulus polyphemus]	2.2123	7.8646e-34
Cluster-37372.46110	--	--	--	8.2142	3.1222e-32
Cluster-37372.35298	--	--	--	16.035	8.4458e-34
Cluster-37372.40673	XP_018328904.1	2e-36	PREDICTED: putative ribosome-binding factor A, mitochondrial [Agrilus planipennis]	2.1191	8.323e-34
Cluster-37372.26523	--	--	--	14.888	8.6278e-34
Cluster-37372.31208	XP_018012993.1	7.7e-37	PREDICTED: PRKR-interacting protein 1 homolog [Hyalella azteca]	2.8569	9.0971e-34
Cluster-37372.42528	KRT86139.1	2.9e-40	dehydrogenase, partial [Oryctes borbonicus]	3.1167	9.1275e-34
Cluster-37372.17043	XP_018015631.1	5.8e-185	PREDICTED: protein white-like isoform X1 [Hyalella azteca]	-6.2316	1.8587e-33
Cluster-37372.31316	--	--	--	13.666	1.7057e-28
Cluster-37372.34290	XP_023704460.1	2.2e-128	protein-tyrosine sulfotransferase isoform X1 [Cryptotermes secundus]	2.3148	9.987e-34
Cluster-37372.34622	--	--	--	13.821	1.8403e-28
Cluster-37372.30708	XP_022247066.1	7.7e-111	protoheme IX farnesyltransferase, mitochondrial-like [Limulus polyphemus]	2.4938	1.1375e-33
Cluster-37372.33132	--	--	--	4.3337	1.2856e-33
Cluster-37372.16393	--	--	--	9.7335	3.7795e-31
Cluster-37372.14123	XP_014285440.1	1.9e-14	zinc finger protein DPF3 isoform X2 [Halyomorpha halys]	4.6485	1.6261e-33
Cluster-37372.40772	--	--	--	14.839	1.2426e-33
Cluster-37372.27791	--	--	--	7.5476	4.5697e-32
Cluster-37372.30893	XP_021934252.1	2.6e-276	LOW QUALITY PROTEIN: pantothenate kinase 4 [Zootermopsis nevadensis]	2.0505	1.3289e-33
Cluster-37372.4548	KZS08585.1	3.9e-19	Mitochondrial ribosomal protein L36 [Daphnia magna]	2.7171	1.3548e-33
Cluster-37372.34968	XP_018014896.1	3.4e-88	PREDICTED: solute carrier family 25 member 51-like [Hyalella azteca]	3.399	1.4425e-33
Cluster-37372.51470	--	--	--	4.1695	1.6356e-33
Cluster-37372.29764	XP_018016768.1	4.9e-08	PREDICTED: oplophorus-luciferin 2-monooxygenase non-catalytic subunit-like [Hyalella azteca]	13.642	2.2166e-28
Cluster-37372.35809	--	--	--	15.018	1.662e-33
Cluster-37372.28727	--	--	--	7.5845	3.4575e-32
Cluster-37372.34275	--	--	--	14.909	1.6798e-33
Cluster-37372.32588	--	--	--	6.8129	1.4997e-32
Cluster-37372.36179	--	--	--	5.0938	2.3362e-33
Cluster-37372.35737	AID61753.1	1.2e-156	fructose 1,6-biphosphate-aldolase A [Fenneropenaeus chinensis]	2.6457	1.8744e-33
Cluster-37372.34820	--	--	--	11.565	1.3573e-26
Cluster-37372.31005	XP_023229148.1	2.1e-40	coiled-coil domain-containing protein 134-like isoform X1 [Centruroides sculpturatus]	3.1271	1.9802e-33
Cluster-37372.36704	XP_022201938.1	1e-09	uncharacterized protein LOC111058689 [Nilaparvata lugens]	-6.3083	5.4504e-33
Cluster-37372.46202	--	--	--	3.5147	2.0969e-33
Cluster-37372.33309	--	--	--	8.0592	1.7289e-31
Cluster-37372.35249	XP_018027712.1	1.1e-136	PREDICTED: transaldolase-like [Hyalella azteca]	3.102	2.1959e-33
Cluster-37372.45056	XP_018025685.1	2.3e-107	PREDICTED: uncharacterized protein LOC108681191 [Hyalella azteca]	4.1397	2.4163e-33
Cluster-37372.49075	--	--	--	4.3113	3.1019e-33
Cluster-37372.54565	XP_018010854.1	6.6e-62	PREDICTED: flocculation protein FLO11-like [Hyalella azteca]	-3.0673	2.5311e-33
Cluster-37372.31144	--	--	--	14.868	2.4877e-33
Cluster-37372.47042	--	--	--	7.1128	4.6986e-32
Cluster-37372.53801	--	--	--	5.4384	3.5379e-33
Cluster-37372.39388	KDR08621.1	5.6e-101	RING finger protein 103 [Zootermopsis nevadensis]	2.7463	2.6608e-33
Cluster-37372.58698	XP_021938886.1	2.3e-201	carcinine transporter isoform X2 [Zootermopsis nevadensis]	-3.7694	3.0904e-33
Cluster-37372.40680	--	--	--	5.9705	4.2155e-33
Cluster-37372.21270	--	--	--	5.4738	6.6657e-33
Cluster-37372.35092	--	--	--	11.386	1.9304e-26
Cluster-37372.8172	AGL39540.1	3.8e-103	serine proteinase inhibitor [Litopenaeus vannamei]	-4.2173	3.511e-33
Cluster-37372.21640	--	--	--	8.9939	4.7258e-30
[truncated: 14,904 more rows]

## Sheet: WW vs ZW
Cluster_ID	NR ID	NR Evalue	NR Description	log2FC(WW/ZW)	q value
Cluster-37372.28969	--	--	--	6.913	7.4292e-242
Cluster-37372.33041	EMD49452.1	1.6e-08	Hypothetical protein EHI5A_140080 [Entamoeba histolytica KU27]	-4.96	8.5587e-179
Cluster-37372.35149	--	--	--	4.9752	2.0752e-177
Cluster-37372.34251	XP_015782678.1	4.3e-37	PREDICTED: transcription elongation factor B polypeptide 1 [Tetranychus urticae]	5.4587	1.6032e-171
Cluster-37372.35164	--	--	--	4.7515	3.9174e-162
Cluster-37372.13150	XP_018023702.1	1.6e-142	PREDICTED: 7-dehydrocholesterol reductase-like [Hyalella azteca]	-4.8268	9.6206e-161
Cluster-37372.31855	--	--	--	4.2821	5.1092e-150
Cluster-37372.25176	--	--	--	3.7152	1.2418e-140
Cluster-37372.35118	--	--	--	4.4417	3.1559e-136
Cluster-37372.37059	--	--	--	4.2841	2.1385e-133
Cluster-37372.34672	--	--	--	4.4778	2.3773e-132
Cluster-37372.34203	--	--	--	-6.5221	2.2444e-123
Cluster-37372.33262	--	--	--	-3.7486	2.8979e-127
Cluster-37372.22047	--	--	--	-3.5063	6.1936e-121
Cluster-37372.39045	--	--	--	4.0746	7.4539e-120
Cluster-37372.42972	--	--	--	3.6872	3.2026e-118
Cluster-37372.36947	PSN38523.1	1.4e-113	hypothetical protein C0J52_20098 [Blattella germanica]	3.4218	2.1925e-111
Cluster-37372.43547	--	--	--	3.7012	1.4849e-106
Cluster-37372.32081	--	--	--	3.4092	1.0815e-104
Cluster-37372.34924	AEC22817.1	1.2e-100	hypothetical protein [Macrobrachium nipponense]	2.6676	1.4122e-104
Cluster-37372.35328	--	--	--	2.989	1.3034e-102
Cluster-37372.34332	--	--	--	7.5149	3.4913e-89
Cluster-37372.34989	--	--	--	4.0196	1.5023e-99
Cluster-37372.39608	--	--	--	-5.2554	1.4389e-94
Cluster-37372.39044	--	--	--	2.6473	1.336e-95
Cluster-37372.35066	--	--	--	2.5549	1.2378e-93
Cluster-37372.23518	--	--	--	3.8521	1.594e-92
Cluster-37372.34586	AEC22817.1	1.3e-203	hypothetical protein [Macrobrachium nipponense]	3.1459	5.6049e-93
Cluster-37372.35091	XP_018028238.1	5.6e-63	PREDICTED: peroxidase-like [Hyalella azteca]	2.7305	7.4993e-93
Cluster-37372.35391	--	--	--	4.0896	9.6019e-92
Cluster-37372.34256	ASC55678.1	3.8e-72	putative trypsin serine protease, partial [Procambarus clarkii]	2.6972	2.5447e-91
Cluster-37372.28703	--	--	--	6.9682	5.3483e-85
Cluster-37372.29572	--	--	--	3.0789	5.6033e-88
Cluster-37372.35119	--	--	--	2.8914	9.7935e-88
Cluster-37372.49346	--	--	--	-4.8457	7.9646e-85
Cluster-37372.24660	ANC28181.1	2.8e-232	tyrosine kinase insulin receptor [Sagmariasus verreauxi]	-4.6936	1.0114e-84
Cluster-37372.39663	--	--	--	8.6116	1.7455e-65
Cluster-37372.25165	--	--	--	6.2399	3.4659e-79
Cluster-37372.34547	XP_018024818.1	8.9e-152	PREDICTED: beta,beta-carotene 15,15'-dioxygenase-like [Hyalella azteca]	2.1935	7.2554e-84
Cluster-37372.29053	--	--	--	5.2776	3.7128e-82
Cluster-37372.33273	--	--	--	3.4471	4.7711e-83
Cluster-37372.33868	--	--	--	2.5278	2.0424e-82
Cluster-37372.32231	ACS44779.1	9.1e-112	thymidylate synthase [Litopenaeus vannamei]	2.4782	2.0019e-79
Cluster-37372.31919	--	--	--	3.5555	4.2854e-79
Cluster-37372.45535	XP_002403592.1	1e-55	sap30, putative [Ixodes scapularis]	2.5058	1.1469e-78
Cluster-37372.55729	--	--	--	-3.0495	1.9385e-78
Cluster-37372.34416	--	--	--	4.412	1.0977e-76
Cluster-37372.36916	--	--	--	4.3011	1.6359e-76
Cluster-37372.34784	AAB48830.1	6.1e-10	cleavage stage histone H1 [Psammechinus miliaris]	2.7127	9.4163e-76
Cluster-37372.19875	PRD25994.1	6.2e-25	zinc finger protein [Nephila clavipes]	-3.0737	4.6896e-75
Cluster-37372.29282	XP_021934690.1	4.1e-75	mitochondrial ribonuclease P protein 3 isoform X2 [Zootermopsis nevadensis]	2.6976	4.5949e-75
Cluster-37372.34551	--	--	--	4.6915	3.2567e-74
Cluster-37372.31758	--	--	--	3.0399	7.7969e-75
Cluster-37372.34904	AKS04548.1	1.7e-183	cysteine sulfinic acid decarboxylase [Litopenaeus vannamei]	2.1415	7.8387e-75
Cluster-37372.34826	--	--	--	3.7913	2.2756e-74
Cluster-37372.38047	KYQ55071.1	4.6e-183	Insulin-like receptor [Trachymyrmex zeteki]	3.442	2.0234e-74
Cluster-37372.25719	--	--	--	3.4068	4.4527e-74
Cluster-37372.34936	--	--	--	2.7531	4.333e-74
Cluster-37372.47881	--	--	--	4.2106	3.1923e-72
Cluster-37372.35468	XP_018024939.1	0	PREDICTED: alpha-mannosidase 2C1-like [Hyalella azteca]	3.2189	1.9883e-72
Cluster-37372.33515	--	--	--	2.9478	3.2168e-72
Cluster-37372.32099	AKR04375.1	2.6e-20	histone H1 [Eriocheir sinensis]	2.43	5.2477e-72
Cluster-37372.34655	--	--	--	3.6013	1.6939e-71
Cluster-37372.34868	--	--	--	3.523	3.9016e-71
Cluster-37372.32317	--	--	--	3.0222	3.9016e-71
Cluster-37372.43199	--	--	--	3.6919	3.9016e-71
Cluster-37372.45220	--	--	--	3.3175	7.2762e-71
Cluster-37372.36751	--	--	--	2.731	6.6524e-71
Cluster-37372.31350	--	--	--	4.8303	2.4781e-69
Cluster-37372.51126	--	--	--	4.667	2.078e-69
Cluster-37372.24695	XP_015377005.1	3.2e-14	PREDICTED: putative nuclease HARBI1 [Diuraphis noxia]	2.7652	3.2016e-70
Cluster-37372.31404	--	--	--	2.3023	7.1212e-70
Cluster-37372.33105	--	--	--	2.3384	1.1837e-69
Cluster-37372.33543	XP_018020386.1	4.4e-107	PREDICTED: solute carrier family 25 member 38-A-like isoform X2 [Hyalella azteca]	2.2207	1.3106e-69
Cluster-37372.40746	XP_006821857.1	1.2e-26	PREDICTED: G2..mitotic-specific cyclin-B-like [Saccoglossus kowalevskii]	2.9439	2.1537e-68
Cluster-37372.15805	XP_023712153.1	0	cadherin-23 isoform X1 [Cryptotermes secundus]	-2.3399	3.1025e-68
Cluster-37372.36729	XP_014230448.1	1.4e-19	THO complex subunit 4-like [Trichogramma pretiosum]	3.7537	8.2023e-68
Cluster-37372.38184	XP_019616969.1	1.8e-97	PREDICTED: DNA polymerase iota-like isoform X2 [Branchiostoma belcheri]	2.6744	1.2591e-67
Cluster-37372.38435	XP_019617808.1	2.8e-142	PREDICTED: zinc finger protein 260-like [Branchiostoma belcheri]	2.6993	2.09e-67
Cluster-37372.33110	--	--	--	2.2068	1.7285e-66
Cluster-37372.39030	--	--	--	2.5945	3.9771e-66
Cluster-37372.36657	--	--	--	2.4824	4.3396e-66
Cluster-37372.31144	--	--	--	2.8601	6.0778e-66
Cluster-37372.34619	--	--	--	-8.5126	7.0803e-47
Cluster-37372.23320	XP_001625086.1	1.9e-06	predicted protein [Nematostella vectensis]	4.4275	1.2461e-64
Cluster-37372.31117	XP_018025485.1	0	PREDICTED: ribonucleoside-diphosphate reductase large subunit-like [Hyalella azteca]	2.7357	3.9149e-65
Cluster-37372.39609	--	--	--	-2.6065	4.0141e-65
Cluster-37372.24314	--	--	--	4.4635	3.446e-64
Cluster-37372.33293	--	--	--	3.5675	6.6814e-65
Cluster-37372.38630	--	--	--	-5.8381	2.5638e-61
Cluster-37372.39179	XP_006825828.1	2.1e-11	PREDICTED: uncharacterized protein LOC100372797, partial [Saccoglossus kowalevskii]	4.6297	4.4289e-64
Cluster-37372.42029	APA32005.1	2.9e-95	C-type lectin H [Eriocheir sinensis]	3.0385	3.1756e-64
Cluster-37372.36245	--	--	--	2.6745	4.5048e-64
Cluster-37372.34800	XP_018015284.1	4.8e-11	PREDICTED: sialidase-like isoform X3 [Hyalella azteca]	2.887	4.8497e-64
Cluster-37372.32853	ODM94215.1	1.1e-11	39S ribosomal protein L52, mitochondrial [Orchesella cincta]	2.9967	9.2784e-64
Cluster-37372.35695	--	--	--	4.3161	1.4422e-63
Cluster-37372.34887	XP_014276971.1	4.3e-187	histone-binding protein RBBP7 isoform X3 [Halyomorpha halys]	2.2289	1.8192e-63
Cluster-37372.37048	--	--	--	5.5698	3.0725e-60
Cluster-37372.33207	--	--	--	3.5357	1.2692e-62
Cluster-37372.35132	--	--	--	2.9776	2.0758e-62
Cluster-37372.37998	--	--	--	2.7186	2.5917e-62
Cluster-37372.43349	XP_018026450.1	2.7e-20	PREDICTED: uncharacterized protein LOC108681885 [Hyalella azteca]	2.3965	2.9767e-62
Cluster-37372.26297	--	--	--	4.2168	2.5945e-61
Cluster-37372.30941	--	--	--	-2.6323	1.041e-61
Cluster-37372.41272	--	--	--	2.5937	2.2362e-61
Cluster-37372.34939	XP_012553483.1	1.5e-38	PREDICTED: uncharacterized protein LOC101236068 [Hydra vulgaris]	2.557	2.0639e-61
Cluster-37372.34882	--	--	--	4.1009	2.444e-61
Cluster-37372.35462	--	--	--	2.0695	6.3714e-61
Cluster-37372.45130	--	--	--	3.4128	1.0703e-60
Cluster-37372.36597	--	--	--	-2.6759	1.558e-60
Cluster-37372.27951	XP_018028141.1	1e-100	PREDICTED: prostaglandin reductase 1-like [Hyalella azteca]	2.9385	2.1168e-60
Cluster-37372.31019	--	--	--	3.8712	4.5363e-60
Cluster-37372.22970	--	--	--	3.3696	5.4973e-60
Cluster-37372.37188	--	--	--	2.8769	5.2404e-60
Cluster-37372.29709	--	--	--	2.2422	5.9482e-60
Cluster-37372.31043	AST11587.1	1.6e-36	ficolin 2 [Macrobrachium nipponense]	3.0978	1.5272e-59
Cluster-37372.35897	XP_018014147.1	0	PREDICTED: patched domain-containing protein 3-like isoform X1 [Hyalella azteca]	2.1332	1.7703e-59
Cluster-37372.34368	AJT34991.1	7.2e-110	masquerade-like protein [Procambarus clarkii]	3.0329	3.914e-59
Cluster-37372.28497	--	--	--	2.8761	1.4464e-58
Cluster-37372.33267	KOF75844.1	6.9e-10	hypothetical protein OCBIM_22034187mg, partial [Octopus bimaculoides]	3.1344	1.9337e-58
Cluster-37372.34944	--	--	--	2.1884	3.8644e-57
Cluster-37372.28570	--	--	--	-3.8339	1.8211e-56
Cluster-37372.37002	XP_019642108.1	3e-191	PREDICTED: ATP-dependent DNA helicase PIF1-like [Branchiostoma belcheri]	2.6843	1.1212e-56
Cluster-37372.36347	XP_018023439.1	4e-18	PREDICTED: BET1 homolog [Hyalella azteca]	2.3706	1.2539e-56
Cluster-37372.32995	--	--	--	3.9855	5.594e-56
Cluster-37372.38671	--	--	--	4.4493	1.7427e-55
Cluster-37372.33060	AFV93996.1	1.1e-16	membrane-anchored androgenic gland specific factor [Cherax quadricarinatus]	3.8035	1.7175e-55
Cluster-37372.32162	XP_018027131.1	5.8e-147	PREDICTED: sterol O-acyltransferase 1-like [Hyalella azteca]	2.1205	1.7774e-55
Cluster-37372.20859	--	--	--	6.3855	7.2253e-50
Cluster-37372.39664	--	--	--	2.9357	3.4121e-55
Cluster-37372.22687	OMJ95957.1	2.3e-07	hypothetical protein SteCoe_511 [Stentor coeruleus]	-3.3273	3.7357e-55
Cluster-37372.32940	XP_008487721.1	5.4e-90	PREDICTED: zinc transporter 7 [Diaphorina citri]	2.0208	4.1593e-55
Cluster-37372.31760	ATW63863.1	7.6e-97	protein serine threonine kinase [Litopenaeus vannamei]	2.6643	5.1306e-55
Cluster-37372.35168	ADY90107.1	4.4e-189	protein disulfide isomerase A6 [Penaeus monodon]	2.5969	7.9041e-55
Cluster-37372.34267	XP_019923334.1	1.3e-76	PREDICTED: uncharacterized protein LOC105329630 [Crassostrea gigas]	2.7367	9.7526e-55
Cluster-37372.50072	--	--	--	-3.2022	1.8858e-54
Cluster-37372.31348	--	--	--	3.9478	3.2261e-54
Cluster-37372.34503	--	--	--	2.1034	2.3656e-54
Cluster-37372.29975	ADI80707.1	1.5e-56	anti-lipopolysaccharide factor 2 [Macrobrachium rosenbergii]	3.3457	2.6706e-54
Cluster-37372.33966	--	--	--	3.6525	9.6276e-53
Cluster-37372.29808	--	--	--	3.1875	4.3634e-53
Cluster-37372.25684	--	--	--	5.02	1.7918e-51
Cluster-37372.28401	--	--	--	2.7435	1.3354e-52
Cluster-37372.38298	--	--	--	2.2009	1.8304e-52
Cluster-37372.32652	PCG69674.1	2e-17	hypothetical protein B5V51_3824 [Heliothis virescens]	2.2294	2.5605e-52
Cluster-37372.34665	APO14259.1	4.5e-111	juvenile hormone esterase-like carboxylesterase 1 [Eriocheir sinensis]	2.307	3.0708e-52
Cluster-37372.42014	XP_023216790.1	2e-19	sonic hedgehog protein-like [Centruroides sculpturatus]	2.7738	3.9333e-52
Cluster-37372.30636	--	--	--	6.004	9.3031e-48
Cluster-37372.24189	--	--	--	4.3755	1.0627e-51
Cluster-37372.32934	ALC78853.1	0	adenosine monophosphate deaminase 2, partial [Litopenaeus vannamei]	2.7106	7.5897e-52
Cluster-37372.34916	--	--	--	2.3513	1.3206e-51
Cluster-37372.34627	--	--	--	2.0296	2.1588e-51
Cluster-37372.25964	XP_015609988.1	7.6e-189	PREDICTED: metal transporter CNNM4-like isoform X1 [Cephus cinctus]	-2.1076	2.9251e-51
Cluster-37372.27808	--	--	--	2.9634	3.5399e-51
Cluster-37372.36198	XP_015111532.1	3.6e-44	PREDICTED: syntaxin-7 [Diachasma alloeum]	2.7205	3.352e-51
Cluster-37372.37336	XP_018026456.1	2.6e-112	PREDICTED: surfeit locus protein 4-like [Hyalella azteca]	2.1938	3.3244e-51
Cluster-37372.34719	--	--	--	2.1665	4.7405e-51
Cluster-37372.29045	--	--	--	3.3021	8.6564e-51
Cluster-37372.34852	OWF46910.1	5.3e-09	hypothetical protein KP79_PYT26209 [Mizuhopecten yessoensis]	2.2648	9.4491e-51
Cluster-37372.34253	XP_018015376.1	1.5e-13	PREDICTED: uncharacterized protein LOC108672246 [Hyalella azteca]	3.2983	1.0179e-50
Cluster-37372.34996	--	--	--	2.0637	1.2292e-50
Cluster-37372.37531	--	--	--	3.3217	1.6376e-50
Cluster-37372.22801	--	--	--	-6.2259	1.9814e-44
Cluster-37372.35291	--	--	--	2.2848	3.134e-50
Cluster-37372.40683	XP_018014878.1	4.1e-56	PREDICTED: mpv17-like protein [Hyalella azteca]	2.3072	4.2729e-50
Cluster-37372.35193	XP_021940070.1	4.9e-53	uncharacterized protein LOC110839841 [Zootermopsis nevadensis]	2.4269	6.4645e-50
Cluster-37372.39682	XP_018012700.1	2.1e-100	PREDICTED: uncharacterized protein LOC108669803 [Hyalella azteca]	3.2662	1.8054e-49
Cluster-37372.34339	XP_023328243.1	8.4e-123	uncharacterized protein LOC111701279 [Eurytemora affinis]	2.5589	1.3148e-49
Cluster-37372.29792	--	--	--	2.5278	1.4765e-49
Cluster-37372.44787	XP_018014378.1	1.1e-123	PREDICTED: MFS-type transporter SLC18B1-like [Hyalella azteca]	2.1723	1.7606e-49
Cluster-37372.39375	--	--	--	3.1299	4.8046e-49
Cluster-37372.36578	XP_021379236.1	8e-13	histone-lysine N-methyltransferase, H3 lysine-79 specific-like [Mizuhopecten yessoensis]	2.5685	5.1586e-49
Cluster-37372.14449	ABE77153.1	1.3e-40	intracellular fatty acid binding protein [Pacifastacus leniusculus]	-2.6039	7.272e-49
Cluster-37372.35332	XP_021348908.1	1.6e-09	uncharacterized protein LOC110447497 [Mizuhopecten yessoensis]	3.4081	6.4403e-49
Cluster-37372.49932	--	--	--	4.4412	1.2686e-47
Cluster-37372.34338	--	--	--	4.8893	1.3045e-47
Cluster-37372.36478	--	--	--	2.9905	9.1311e-49
Cluster-37372.23273	XP_022205235.1	6.6e-18	piggyBac transposable element-derived protein 1-like [Nilaparvata lugens]	2.7732	2.3197e-48
Cluster-37372.26144	KZS16017.1	1e-129	putative Proline--tRNA ligase, mitochondrial [Daphnia magna]	2.2977	2.3578e-48
Cluster-37372.53140	--	--	--	-5.3074	7.1784e-46
Cluster-37372.25288	XP_022301489.1	1.8e-138	succinate-semialdehyde dehydrogenase, mitochondrial-like isoform X2 [Crassostrea virginica]	2.9483	8.0233e-48
Cluster-37372.32839	--	--	--	-7.5775	2.0934e-35
Cluster-37372.35383	XP_018329280.1	1.2e-232	PREDICTED: F-box-like..WD repeat-containing protein TBL1XR1 [Agrilus planipennis]	2.0227	1.2265e-46
Cluster-37372.31778	--	--	--	2.3733	1.4266e-46
Cluster-37372.16853	--	--	--	-2.1178	1.7977e-46
Cluster-37372.22868	XP_019617056.1	3.6e-29	PREDICTED: DNA-directed RNA polymerase III subunit RPC9-like isoform X2 [Branchiostoma belcheri]	2.1069	2.5589e-46
Cluster-37372.27425	XP_013777673.1	1.2e-47	mitochondrial pyruvate carrier 2-like [Limulus polyphemus]	2.1972	3.2249e-46
Cluster-37372.26613	PNF19328.1	8.4e-146	putative elongator complex protein 2 [Cryptotermes secundus]	2.4322	3.9754e-46
Cluster-37372.37341	ACM43511.1	6.6e-150	ubiquitin carboxyl-terminal hydrolase isozyme L5 [Scylla paramamosain]	2.2612	5.2834e-46
Cluster-37372.35398	--	--	--	2.7864	5.4725e-46
Cluster-37372.32215	--	--	--	2.2844	5.6448e-46
Cluster-37372.39271	--	--	--	-2.522	7.2442e-46
Cluster-37372.33617	ALA09304.1	0	cytochrome P450 NADPH reductase [Eriocheir sinensis]	2.0913	1.0492e-45
Cluster-37372.27718	--	--	--	4.6027	1.259e-44
Cluster-37372.36388	--	--	--	2.1713	1.7855e-45
Cluster-37372.35407	AIM45537.1	1.9e-127	ERGIC-53 [Eriocheir sinensis]	2.2838	2.2202e-45
Cluster-37372.30336	--	--	--	2.195	2.4263e-45
Cluster-37372.26030	XP_023230983.1	5.4e-29	tigger transposable element-derived protein 1-like isoform X1 [Centruroides sculpturatus]	2.8484	2.9394e-45
Cluster-37372.29520	--	--	--	2.4408	3.7122e-45
Cluster-37372.28441	--	--	--	2.1888	4.1756e-45
Cluster-37372.26173	--	--	--	4.0329	9.5174e-45
Cluster-37372.35003	AEC22817.1	1.5e-30	hypothetical protein [Macrobrachium nipponense]	2.2588	1.1413e-44
Cluster-37372.38783	--	--	--	3.9472	5.5013e-44
Cluster-37372.45015	--	--	--	3.4725	1.814e-44
Cluster-37372.32729	ALS05176.1	5.7e-25	ubiquinol-cytochrome c reductase binding protein [Paracalanus parvus]	2.3737	1.7127e-44
Cluster-37372.34568	EYC44140.1	1.7e-206	hypothetical protein Y032_0471g2056 [Ancylostoma ceylanicum]	2.2954	1.8241e-44
Cluster-37372.32583	--	--	--	4.5889	2.0546e-43
Cluster-37372.36451	--	--	--	2.1162	4.6086e-44
Cluster-37372.22333	--	--	--	3.649	1.1678e-43
Cluster-37372.30506	--	--	--	3.8136	2.8357e-43
Cluster-37372.36689	XP_018018961.1	2e-180	PREDICTED: solute carrier family 13 member 5-like isoform X1 [Hyalella azteca]	2.1432	8.2322e-44
Cluster-37372.47581	--	--	--	7.18	3.6741e-34
Cluster-37372.53368	AAQ74970.2	2.8e-20	guanylate cyclase PcGC-M2 precursor [Procambarus clarkii]	-5.6253	4.0059e-41
Cluster-37372.55292	XP_018007099.1	2e-126	PREDICTED: serine..threonine-protein phosphatase 6 regulatory ankyrin repeat subunit B-like [Hyalella azteca]	-2.7532	2.6754e-43
Cluster-37372.29964	--	--	--	-2.6962	3.2679e-43
Cluster-37372.35121	--	--	--	3.39	3.2048e-43
Cluster-37372.24000	--	--	--	2.1733	3.754e-43
Cluster-37372.42591	--	--	--	2.5641	4.6002e-43
Cluster-37372.34797	--	--	--	2.2505	5.4152e-43
Cluster-37372.34574	--	--	--	2.3353	6.7865e-43
Cluster-37372.25346	XP_014290266.1	5e-30	phosphatidylinositol N-acetylglucosaminyltransferase subunit C [Halyomorpha halys]	2.2399	7.6451e-43
Cluster-37372.34497	--	--	--	2.6068	7.6243e-43
Cluster-37372.48730	--	--	--	2.2309	9.9488e-43
Cluster-37372.21847	APA05127.1	6.8e-243	polephole-like protein [Litopenaeus vannamei]	2.0324	1.0412e-42
Cluster-37372.32261	--	--	--	5.2659	5.4607e-40
Cluster-37372.38914	--	--	--	3.8683	2.991e-42
Cluster-37372.28916	XP_011645109.1	1.5e-23	PREDICTED: apoptosis regulatory protein Siva-like [Pogonomyrmex barbatus]	2.3747	1.184e-42
Cluster-37372.46519	--	--	--	3.4024	2.8413e-42
Cluster-37372.34268	--	--	--	2.0816	3.6146e-42
Cluster-37372.35259	--	--	--	2.9002	4.2051e-42
Cluster-37372.27621	--	--	--	4.6738	1.192e-41
Cluster-37372.31699	ADO00929.1	1.9e-227	endoplasmic reticulum protein 57 [Penaeus monodon]	2.2577	4.6718e-42
Cluster-37372.39082	--	--	--	3.0003	6.2126e-42
Cluster-37372.14044	AJC52502.1	2.3e-65	estrogen sulfotransferase [Scylla olivacea]	-4.9553	1.0431e-39
Cluster-37372.34889	XP_018014451.1	2.6e-69	PREDICTED: annexin A7-like [Hyalella azteca]	2.4942	6.546e-42
Cluster-37372.32689	--	--	--	2.3446	1.2238e-41
Cluster-37372.35505	XP_011148338.1	3.7e-37	PREDICTED: jmjC domain-containing histone demethylation protein 1 [Harpegnathos saltator]	2.3534	1.1898e-41
Cluster-37372.34948	--	--	--	13.393	1.5404e-22
Cluster-37372.44175	--	--	--	2.0881	1.5586e-41
Cluster-37372.31479	XP_014204990.1	1.3e-60	eukaryotic translation initiation factor 4E type 3 [Copidosoma floridanum]	2.2577	1.7063e-41
Cluster-37372.33325	--	--	--	3.9182	5.5144e-41
Cluster-37372.35608	--	--	--	11.985	2.65e-21
Cluster-37372.55878	--	--	--	3.3309	1.1563e-40
Cluster-37372.23833	XP_018006335.1	4.8e-53	PREDICTED: uncharacterized protein LOC108664280 isoform X1 [Hyalella azteca]	2.8509	9.551e-41
Cluster-37372.34621	CAB65311.1	8.3e-189	Phosphoenolpyruvate carboxykinase [Nephrops norvegicus]	2.4558	8.7372e-41
Cluster-37372.49601	XP_018009087.1	7.3e-190	PREDICTED: protein MCM10 homolog [Hyalella azteca]	2.9246	1.3289e-40
Cluster-37372.34543	--	--	--	3.3786	1.5061e-40
Cluster-37372.25323	XP_023722829.1	0	plexin-B isoform X4 [Cryptotermes secundus]	-2.2598	1.6288e-40
Cluster-37372.37295	XP_018007298.1	6.5e-46	PREDICTED: PIH1 domain-containing protein 1-like [Hyalella azteca]	2.092	1.6998e-40
Cluster-37372.36446	XP_015929797.1	6.2e-177	lysosomal alpha-mannosidase isoform X2 [Parasteatoda tepidariorum]	2.6527	2.3569e-40
Cluster-37372.31018	XP_013406488.1	4.1e-09	4-hydroxy-2-oxoglutarate aldolase, mitochondrial [Lingula anatina]	4.1308	1.6081e-39
Cluster-37372.24356	XP_018014480.1	2.9e-28	PREDICTED: uncharacterized protein LOC108671443 [Hyalella azteca]	3.873	4.3482e-40
Cluster-37372.35803	ALE66150.1	1.8e-137	feminization-1 [Macrobrachium nipponense]	2.1325	3.9667e-40
Cluster-37372.29461	--	--	--	2.369	4.2434e-40
Cluster-37372.49211	--	--	--	-4.8974	3.2675e-38
Cluster-37372.18170	XP_023720952.1	3.5e-15	uncharacterized protein LOC111871819 isoform X1 [Cryptotermes secundus]	2.3467	6.8273e-40
Cluster-37372.37024	APM86330.1	2.6e-26	CDC28 protein kinase regulatory subunit 1B [Penaeus monodon]	2.0212	6.6889e-40
Cluster-37372.38472	XP_018015237.1	7.7e-154	PREDICTED: rhotekin-like [Hyalella azteca]	2.0474	1.2281e-39
Cluster-37372.35311	--	--	--	2.8964	1.3665e-39
Cluster-37372.37550	XP_011441591.1	8.6e-39	PREDICTED: androgen-induced gene 1 protein isoform X4 [Crassostrea gigas]	2.1951	1.4338e-39
Cluster-37372.24122	--	--	--	3.1494	2.2625e-39
Cluster-37372.37027	--	--	--	5.2252	1.665e-37
Cluster-37372.11658	OWF55361.1	3.9e-23	Coagulation factor V [Mizuhopecten yessoensis]	-5.5964	9.4026e-37
Cluster-37372.37205	--	--	--	2.1124	2.8315e-39
Cluster-37372.31377	XP_018011348.1	2.1e-12	PREDICTED: uncharacterized protein LOC108668618 [Hyalella azteca]	2.6144	3.1158e-39
Cluster-37372.31349	--	--	--	3.3844	3.6778e-39
Cluster-37372.40630	XP_002593187.1	1.6e-18	hypothetical protein BRAFLDRAFT_72734 [Branchiostoma floridae]	2.1462	3.8433e-39
Cluster-37372.23248	--	--	--	2.4114	4.3573e-39
Cluster-37372.7634	--	--	--	4.6922	1.1177e-37
Cluster-37372.45258	--	--	--	-9.4375	4.9276e-31
Cluster-37372.33443	--	--	--	2.6443	6.2995e-39
Cluster-37372.34682	XP_023217844.1	2.2e-82	kinesin-related protein 7-like isoform X2 [Centruroides sculpturatus]	2.0898	6.8617e-39
Cluster-37372.40013	--	--	--	2.6974	1.0266e-38
Cluster-37372.31926	--	--	--	2.5531	1.147e-38
Cluster-37372.43929	--	--	--	2.2449	1.1861e-38
Cluster-37372.38917	--	--	--	-5.3372	6.5295e-36
Cluster-37372.18832	--	--	--	-2.7293	2.9402e-38
Cluster-37372.34536	--	--	--	-8.5067	4.4241e-21
Cluster-37372.35572	--	--	--	2.2056	2.917e-38
Cluster-37372.40874	--	--	--	2.3648	4.7303e-38
Cluster-37372.54476	--	--	--	-11.604	3.8593e-20
Cluster-37372.35805	XP_018010782.1	6.9e-73	PREDICTED: uncharacterized protein LOC108668137 [Hyalella azteca]	2.0613	6.8116e-38
Cluster-37372.51740	--	--	--	2.4205	8.3879e-38
Cluster-37372.27450	--	--	--	4.255	4.0252e-37
Cluster-37372.37343	--	--	--	2.3058	8.6299e-38
Cluster-37372.15753	OXU21144.1	3.4e-16	hypothetical protein TSAR_000644, partial [Trichomalopsis sarcophagae]	-3.1345	1.0861e-37
Cluster-37372.33292	--	--	--	2.1416	8.9503e-38
Cluster-37372.37400	--	--	--	3.1654	1.6336e-37
Cluster-37372.44262	XP_018021733.1	1.8e-85	PREDICTED: AKT-interacting protein-like [Hyalella azteca]	2.3062	1.2932e-37
Cluster-37372.33113	ESO82093.1	3.7e-107	hypothetical protein LOTGIDRAFT_198301 [Lottia gigantea]	2.1851	1.38e-37
Cluster-37372.40857	XP_023705172.1	9.3e-61	TM2 domain-containing protein CG10795 [Cryptotermes secundus]	2.3828	1.4522e-37
Cluster-37372.32875	XP_011415483.2	9.2e-40	PREDICTED: uncharacterized protein LOC105319587 [Crassostrea gigas]	2.613	1.664e-37
Cluster-37372.35627	ADK55596.1	0	vitellogenin receptor [Macrobrachium rosenbergii]	2.2183	1.7617e-37
Cluster-37372.34472	--	--	--	10.405	3.7468e-16
Cluster-37372.33808	XP_018018658.1	1.2e-09	PREDICTED: uncharacterized protein LOC108675177 [Hyalella azteca]	2.3223	2.2531e-37
Cluster-37372.34448	--	--	--	2.1463	3.5382e-37
Cluster-37372.35820	BAN20454.1	1.9e-41	elongation factor SIII p15 subunit, putative [Riptortus pedestris]	2.941	4.0109e-37
Cluster-37372.34440	PNF31763.1	1.3e-89	GRIP and coiled-coil domain-containing protein 1 [Cryptotermes secundus]	2.351	4.0676e-37
Cluster-37372.20908	XP_021917950.1	2.1e-31	F-box..LRR-repeat protein 18-like isoform X1 [Zootermopsis nevadensis]	2.5329	5.7288e-37
Cluster-37372.48919	XP_018026562.1	0	PREDICTED: uncharacterized protein LOC108681986, partial [Hyalella azteca]	-2.3003	6.0598e-37
Cluster-37372.23963	XP_016658061.1	4.4e-145	PREDICTED: zinc finger MYM-type protein 1-like [Acyrthosiphon pisum]	3.3423	8.4184e-37
Cluster-32764.0	XP_013782299.1	4.2e-115	protein ZBED8-like [Limulus polyphemus]	-6.8296	2.5209e-28
Cluster-37372.26507	--	--	--	2.6169	8.2808e-37
Cluster-37372.33264	--	--	--	4.0346	2.8169e-36
Cluster-37372.23246	--	--	--	2.6872	1.2814e-36
Cluster-37372.34599	--	--	--	2.0301	1.6922e-36
Cluster-37372.35525	--	--	--	2.0968	2.6247e-36
Cluster-37372.29006	XP_018023386.1	4.3e-99	PREDICTED: nuclear pore complex protein Nup88-like isoform X2 [Hyalella azteca]	2.2165	4.4006e-36
Cluster-37372.23413	--	--	--	2.4612	4.7794e-36
Cluster-37372.20601	XP_018006603.1	5.1e-19	PREDICTED: uncharacterized protein LOC108664518 [Hyalella azteca]	-3.2489	9.4563e-36
Cluster-37372.33364	XP_018014660.1	2.7e-105	PREDICTED: exosome complex component RRP4-like [Hyalella azteca]	2.16	6.8733e-36
Cluster-37372.34891	--	--	--	2.1162	6.8733e-36
Cluster-37372.15704	KZS20820.1	2e-121	Trehalase [Daphnia magna]	-3.0449	1.6679e-35
Cluster-37372.44431	--	--	--	3.476	2.8576e-35
Cluster-37372.33206	XP_018007287.1	1.5e-81	PREDICTED: putative transferase CAF17 homolog, mitochondrial [Hyalella azteca]	2.0697	2.1878e-35
Cluster-37372.27714	--	--	--	4.8584	2.0158e-33
Cluster-37372.43293	XP_018014335.1	2.1e-103	PREDICTED: coiled-coil domain-containing protein 130 homolog [Hyalella azteca]	2.6102	2.4604e-35
Cluster-37372.13003	XP_021938423.1	5.4e-59	kynurenine formamidase isoform X6 [Zootermopsis nevadensis]	-3.098	4.3522e-35
Cluster-37372.54456	KXJ06669.1	6.2e-221	Retrovirus-related Pol polyprotein from transposon 17.6 [Exaiptasia pallida]	-2.6871	4.1517e-35
Cluster-37372.35175	XP_014668785.1	5.2e-217	PREDICTED: uncharacterized protein LOC106810034 [Priapulus caudatus]	2.2161	4.288e-35
Cluster-37372.47589	--	--	--	2.7011	5.6132e-35
Cluster-37372.30603	--	--	--	2.0646	4.9254e-35
Cluster-37372.8856	--	--	--	3.7976	8.516e-35
Cluster-37372.33243	--	--	--	2.2744	8.7492e-35
Cluster-37372.36029	--	--	--	4.1666	1.8446e-34
Cluster-37372.12061	--	--	--	2.4195	1.0686e-34
Cluster-37372.9416	--	--	--	-3.7749	1.8446e-34
Cluster-37372.39109	--	--	--	-2.1102	1.3734e-34
Cluster-37372.33499	KOF69818.1	2.6e-37	hypothetical protein OCBIM_22004025mg [Octopus bimaculoides]	2.2042	1.4609e-34
Cluster-37372.28110	--	--	--	3.3366	2.9305e-34
Cluster-37372.44438	--	--	--	2.4092	2.0294e-34
Cluster-37372.36137	--	--	--	-2.3157	2.5243e-34
Cluster-37372.29710	--	--	--	4.4034	2.8188e-33
Cluster-37372.30206	KFM81110.1	4.9e-216	DNA ligase 4, partial [Stegodyphus mimosarum]	2.1988	3.6741e-34
Cluster-37372.32962	PSN39413.1	8.4e-175	N6-adenosine-methyltransferase 70 kDa subunit [Blattella germanica]	2.0503	3.6597e-34
Cluster-37372.45547	XP_005099921.1	2.6e-153	PREDICTED: serine..threonine-protein kinase Nek8-like [Aplysia californica]	2.3045	3.7676e-34
Cluster-37372.29825	--	--	--	2.3898	5.9501e-34
Cluster-37372.20671	XP_013780369.1	9e-155	aspartate--tRNA ligase, mitochondrial-like isoform X1 [Limulus polyphemus]	2.0875	6.286e-34
Cluster-37372.28065	XP_022105518.1	2.5e-45	phenylalanine--tRNA ligase alpha subunit-like [Acanthaster planci]	2.3076	7.0073e-34
Cluster-37372.47014	XP_021919696.1	3e-68	kin of IRRE-like protein 1 isoform X4 [Zootermopsis nevadensis]	3.7431	1.7669e-33
Cluster-37372.16248	--	--	--	3.8392	2.1208e-33
Cluster-37372.12718	XP_022256067.1	1.5e-32	proton-coupled folate transporter-like isoform X1 [Limulus polyphemus]	-8.1856	3.7838e-19
Cluster-37372.27818	--	--	--	3.3956	1.5477e-33
Cluster-37372.47542	--	--	--	2.713	1.5464e-33
Cluster-37372.35221	XP_021922344.1	3.9e-102	5-methylcytosine rRNA methyltransferase NSUN4 isoform X2 [Zootermopsis nevadensis]	2.2929	1.4646e-33
Cluster-37372.2434	--	--	--	4.3161	3.2255e-33
Cluster-37372.36425	PNF28035.1	2.9e-131	tRNA ..guanine..10..-N2..-methyltransferase-like protein [Cryptotermes secundus]	2.1626	1.5238e-33
Cluster-37372.45761	--	--	--	3.8561	3.5657e-33
Cluster-37372.38678	XP_019629764.1	5.8e-109	PREDICTED: WD repeat-containing protein 59-like isoform X4 [Branchiostoma belcheri]	2.078	1.9465e-33
Cluster-37372.31974	--	--	--	-4.3179	1.2645e-32
Cluster-37372.52894	XP_018023338.1	6.6e-53	PREDICTED: la-related protein 6-like [Hyalella azteca]	-4.3185	8.1007e-33
Cluster-37372.29954	--	--	--	2.1476	3.1612e-33
Cluster-37372.36476	--	--	--	2.9079	5.0351e-33
Cluster-37372.33176	EFX67333.1	1.4e-166	hypothetical protein DAPPUDRAFT_218706 [Daphnia pulex]	2.3735	4.0665e-33
Cluster-37372.31103	--	--	--	3.2957	4.2256e-33
Cluster-37372.16119	XP_021917043.1	3.3e-192	receptor-type tyrosine-protein phosphatase N2 [Zootermopsis nevadensis]	-4.3347	1.3584e-32
Cluster-37372.32115	--	--	--	2.6575	5.7248e-33
Cluster-37372.42786	--	--	--	3.639	1.4281e-32
Cluster-37372.34320	--	--	--	3.5234	1.8352e-32
Cluster-37372.47512	XP_018909498.1	8e-35	PREDICTED: apolipoprotein D-like [Bemisia tabaci]	-2.6538	1.4431e-32
Cluster-37372.8720	NP_001161572.1	1e-73	iodide transporter-like protein [Saccoglossus kowalevskii]	-4.8019	5.5244e-31
Cluster-37372.28729	--	--	--	2.6317	2.091e-32
Cluster-37372.34321	--	--	--	2.3152	1.7899e-32
Cluster-37372.35111	--	--	--	2.2333	1.827e-32
Cluster-37372.21032	PSN51324.1	4.4e-56	Prenylated Rab acceptor protein 1 [Blattella germanica]	2.0883	2.1437e-32
Cluster-37372.39047	--	--	--	2.1126	2.2239e-32
Cluster-37372.37952	--	--	--	4.5662	4.3789e-31
Cluster-37372.35094	--	--	--	2.2294	3.1334e-32
Cluster-37372.53139	--	--	--	-6.3479	2.5076e-28
Cluster-42653.0	XP_018020443.1	1.8e-106	PREDICTED: pancreatic lipase-related protein 2-like isoform X2 [Hyalella azteca]	3.1252	5.4396e-32
Cluster-37372.30282	--	--	--	2.6333	4.1675e-32
Cluster-37372.38541	XP_006815925.1	2.4e-83	PREDICTED: uncharacterized protein LOC100369367 [Saccoglossus kowalevskii]	3.0452	5.3434e-32
Cluster-37372.33434	XP_018012843.1	2.2e-96	PREDICTED: serine..threonine-protein phosphatase CPPED1-like [Hyalella azteca]	2.0929	4.3565e-32
Cluster-37372.39311	--	--	--	3.7854	1.4623e-31
Cluster-37372.47580	--	--	--	5.1138	1.1756e-29
Cluster-37372.25001	--	--	--	3.8545	1.5103e-31
Cluster-37372.34228	XP_013406058.1	4.9e-25	DALR anticodon-binding domain-containing protein 3 [Lingula anatina]	2.3885	8.1105e-32
Cluster-37372.23571	--	--	--	3.6492	2.2289e-31
Cluster-40598.0	--	--	--	3.782	3.6995e-31
Cluster-37372.33975	--	--	--	2.1881	1.0878e-31
Cluster-37372.22980	KRT05594.1	3.6e-70	uncharacterized protein Dpse_GA32645 [Drosophila pseudoobscura pseudoobscura]	4.0467	3.8984e-31
Cluster-37372.24002	--	--	--	3.3137	2.8401e-31
Cluster-37372.25210	--	--	--	6.1084	3.2354e-26
Cluster-37372.29463	--	--	--	2.0415	2.1289e-31
Cluster-37372.34725	--	--	--	2.114	2.1854e-31
Cluster-37372.27338	--	--	--	5.0775	5.1025e-29
Cluster-37372.38489	--	--	--	2.5716	2.8999e-31
Cluster-37372.39809	--	--	--	2.3312	3.0462e-31
Cluster-37372.48996	--	--	--	2.1632	3.8781e-31
Cluster-37372.36635	--	--	--	2.0781	4.1987e-31
Cluster-37372.39857	XP_013419169.1	2.6e-19	torsin-1A [Lingula anatina]	2.1661	5.4779e-31
Cluster-37372.43504	--	--	--	2.4145	8.3799e-31
Cluster-37372.23461	--	--	--	3.6476	2.6405e-30
Cluster-37372.36041	XP_001623892.1	3.2e-47	predicted protein [Nematostella vectensis]	2.0288	1.649e-30
Cluster-37372.26093	--	--	--	2.9776	3.0147e-30
Cluster-37372.21859	--	--	--	2.9313	3.4865e-30
Cluster-37372.33530	--	--	--	2.4998	3.0805e-30
Cluster-37372.19185	--	--	--	4.2289	1.7555e-29
Cluster-37372.34567	KPJ14474.1	8e-125	Serine..threonine-protein kinase RIO2 [Papilio machaon]	2.1901	3.8548e-30
Cluster-37372.42273	--	--	--	-7.2809	1.1955e-19
Cluster-37372.30942	--	--	--	-2.9179	7.3332e-30
Cluster-37372.19344	--	--	--	2.498	6.0969e-30
Cluster-37372.50079	--	--	--	4.2087	3.0243e-29
Cluster-37372.38776	KZS15134.1	5.8e-44	Uncharacterized protein APZ42_019382 [Daphnia magna]	2.0522	7.1597e-30
Cluster-37372.36159	--	--	--	3.275	8.8973e-30
Cluster-37372.32617	KMQ88340.1	1.2e-112	reverse transcriptase [Lasius niger]	-2.2541	7.9989e-30
Cluster-37372.25321	--	--	--	4.0492	3.2583e-29
Cluster-37372.16851	--	--	--	-2.4075	1.1194e-29
Cluster-37372.62343	XP_019621922.1	2.5e-53	PREDICTED: piggyBac transposable element-derived protein 4-like [Branchiostoma belcheri]	2.1264	1.0547e-29
Cluster-37372.27294	--	--	--	2.3929	1.0475e-29
Cluster-37372.52105	XP_001625309.1	4.4e-10	predicted protein [Nematostella vectensis]	-2.7754	1.473e-29
Cluster-37372.45570	--	--	--	6.0109	7.7753e-25
Cluster-37372.27446	--	--	--	5.9885	8.0187e-25
Cluster-37372.48348	XP_018024751.1	3.1e-71	PREDICTED: nitrogen permease regulator 2-like protein [Hyalella azteca]	2.1438	1.4513e-29
Cluster-37372.27850	ASU87566.1	0	sodium-hydrogen exchanger 3 [Fenneropenaeus chinensis]	2.1178	1.4913e-29
Cluster-37372.36258	--	--	--	2.0661	1.794e-29
Cluster-37372.35027	--	--	--	5.0199	1.794e-29
Cluster-37372.13377	--	--	--	5.0248	8.266e-28
Cluster-37372.43452	--	--	--	2.4996	2.0819e-29
Cluster-37372.39200	--	--	--	3.5186	4.8659e-29
Cluster-37372.34683	--	--	--	-2.8306	2.1302e-29
Cluster-37372.26560	--	--	--	2.606	2.626e-29
Cluster-37372.55576	XP_018019424.1	8.3e-133	PREDICTED: nephrin-like [Hyalella azteca]	-2.7873	2.7e-29
Cluster-37372.43139	--	--	--	-10.696	5.2537e-17
Cluster-37372.35189	--	--	--	-2.8321	3.2098e-29
Cluster-37372.19582	KFD65059.1	6.5e-21	hypothetical protein M514_22776, partial [Trichuris suis]	3.9958	1.0825e-28
Cluster-39549.0	--	--	--	3.5668	6.8723e-29
Cluster-37372.28506	XP_018011568.1	5.5e-44	PREDICTED: uncharacterized protein LOC108668827 [Hyalella azteca]	2.2841	3.8597e-29
Cluster-37372.39048	--	--	--	3.38	5.0284e-29
Cluster-37372.39307	--	--	--	2.307	4.9878e-29
Cluster-37372.29798	--	--	--	2.0824	5.2297e-29
Cluster-37372.17616	XP_022309567.1	5.5e-113	zinc finger protein 665-like [Crassostrea virginica]	2.6952	6.8262e-29
Cluster-37372.46469	APF29560.1	7.9e-178	endo-beta-1,4-glucanase, partial [Coenobita brevimanus]	-3.1574	7.6288e-29
Cluster-37372.39053	--	--	--	3.1755	8.5098e-29
Cluster-27312.0	--	--	--	5.9153	3.7971e-25
Cluster-37372.32565	XP_018006523.1	6.6e-27	PREDICTED: uncharacterized protein LOC108664446 [Hyalella azteca]	2.2522	8.5524e-29
Cluster-37372.33928	--	--	--	-6.2408	1.1981e-24
Cluster-37372.45527	XP_018024858.1	2.7e-36	PREDICTED: monocarboxylate transporter 6-like [Hyalella azteca]	2.4609	1.3728e-28
Cluster-37372.16082	--	--	--	-8.4437	6.5992e-14
Cluster-37372.33298	--	--	--	2.2663	1.4367e-28
Cluster-37372.23894	--	--	--	4.0999	3.6921e-28
Cluster-37372.28129	CCV01215.1	1.6e-153	Rhomboid, partial [Blattella germanica]	2.2209	1.7937e-28
Cluster-37372.19998	XP_018018519.1	2.1e-12	PREDICTED: uncharacterized protein LOC108675046 [Hyalella azteca]	2.514	2.0871e-28
Cluster-37372.26678	--	--	--	2.8842	2.4876e-28
Cluster-37372.41485	--	--	--	-3.007	2.9302e-28
Cluster-37372.26013	--	--	--	2.2205	2.0774e-28
Cluster-37372.46120	--	--	--	4.7816	1.7645e-27
Cluster-37372.47774	XP_018008760.1	0	PREDICTED: zinc finger protein castor homolog 1-like isoform X2 [Hyalella azteca]	-2.4996	2.5367e-28
Cluster-37372.32817	--	--	--	2.3109	2.9058e-28
Cluster-37372.36147	--	--	--	2.2011	2.9302e-28
Cluster-37372.39662	--	--	--	2.2959	3.1306e-28
Cluster-37372.36634	ANA78437.1	1.7e-180	dopamine beta-hydroxylase [Litopenaeus vannamei]	2.0497	3.2591e-28
Cluster-37372.40251	--	--	--	2.2082	3.4829e-28
Cluster-37372.33385	--	--	--	3.7161	4.6298e-28
Cluster-37372.27453	XP_014676744.1	2.1e-65	PREDICTED: leucine-rich repeat protein 1-like [Priapulus caudatus]	2.0818	3.9607e-28
Cluster-37372.50626	--	--	--	2.7208	6.1744e-28
Cluster-37372.19119	--	--	--	-3.0344	1.0525e-27
Cluster-37372.33171	--	--	--	3.5019	8.4712e-28
Cluster-37372.40228	XP_020298255.1	6.6e-38	LOW QUALITY PROTEIN: piggyBac transposable element-derived protein 4-like [Pseudomyrmex gracilis]	2.4063	7.3198e-28
Cluster-37372.42239	--	--	--	3.3375	9.6019e-28
Cluster-37372.26755	--	--	--	2.4533	9.2308e-28
Cluster-37372.35179	--	--	--	4.5526	3.2152e-27
Cluster-37372.12757	XP_008191487.1	3.4e-51	PREDICTED: FK506-binding protein 2 isoform X1 [Tribolium castaneum]	-3.4463	2.7988e-27
Cluster-37372.26787	--	--	--	-5.6388	9.2097e-25
Cluster-37372.28492	--	--	--	2.3515	2.1346e-27
Cluster-37372.49348	--	--	--	-10.423	3.059e-16
Cluster-37372.34299	XP_018015905.1	2.3e-44	PREDICTED: putative cyclin-dependent serine..threonine-protein kinase DDB_G0272797..DDB_G0274007 isoform X1 [Hyalella azteca]	2.0747	2.3441e-27
Cluster-37372.23157	XP_018019089.1	3.3e-41	PREDICTED: putative mediator of RNA polymerase II transcription subunit 12 [Hyalella azteca]	-2.3757	3.1914e-27
Cluster-37372.18011	PNF42433.1	3.6e-16	hypothetical protein B7P43_G10117, partial [Cryptotermes secundus]	3.1369	3.8979e-27
Cluster-37372.33281	XP_019638592.1	1.3e-32	PREDICTED: TIMELESS-interacting protein-like [Branchiostoma belcheri]	2.0969	3.0369e-27
Cluster-37372.9071	--	--	--	3.258	5.6524e-27
Cluster-37372.25774	--	--	--	2.5832	3.8301e-27
Cluster-37372.49168	--	--	--	-2.4283	5.3859e-27
Cluster-37372.32815	--	--	--	2.8886	5.6168e-27
Cluster-37372.21626	--	--	--	2.8057	5.7691e-27
Cluster-37372.25832	--	--	--	-2.5762	8.1112e-27
Cluster-37372.48389	--	--	--	3.311	9.1866e-27
Cluster-37372.15346	BAU30873.1	0	Le1-cadherin [Ligia exotica]	-3.134	1.3063e-26
Cluster-37372.26523	--	--	--	2.7374	7.485e-27
Cluster-37372.10417	XP_018010267.1	2.5e-24	PREDICTED: uncharacterized protein LOC108667723 isoform X2 [Hyalella azteca]	-3.6004	2.7239e-26
Cluster-37372.31091	--	--	--	3.0039	8.2242e-27
Cluster-37372.40921	--	--	--	2.4731	8.9394e-27
Cluster-37372.31729	XP_018017284.1	2.3e-11	PREDICTED: uncharacterized protein LOC108673908, partial [Hyalella azteca]	2.0372	8.7668e-27
Cluster-37372.47108	--	--	--	2.2118	1.1652e-26
Cluster-37372.37250	--	--	--	2.5528	1.9112e-26
Cluster-37372.17697	--	--	--	3.7886	4.8118e-26
Cluster-37372.42376	--	--	--	3.2964	2.7239e-26
Cluster-37372.25105	--	--	--	2.9918	2.8277e-26
Cluster-37372.32548	XP_011663462.1	5.5e-40	PREDICTED: uncharacterized protein LOC762694 [Strongylocentrotus purpuratus]	2.3157	2.6037e-26
Cluster-37372.53685	--	--	--	-4.0079	1.2608e-25
Cluster-37372.36321	--	--	--	4.3899	1.5974e-25
Cluster-37372.44632	--	--	--	7.1946	9.1515e-18
Cluster-37372.21727	XP_018017846.1	1.4e-57	PREDICTED: protein unzipped-like [Hyalella azteca]	-2.1849	4.7637e-26
Cluster-37372.36741	--	--	--	2.7589	5.56e-26
Cluster-37372.38580	--	--	--	4.6533	1.202e-24
Cluster-37372.37697	XP_018017687.1	2.3e-151	PREDICTED: sodium-dependent phosphate transport protein 1, chloroplastic-like [Hyalella azteca]	2.2901	6.2932e-26
Cluster-37372.13303	XP_015765429.1	2.3e-252	PREDICTED: uncharacterized protein LOC107344291 [Acropora digitifera]	-4.972	1.6456e-23
Cluster-37372.10331	ACT33045.1	3e-218	lipopolysaccharide and beta-1,3-glucan binding protein [Macrobrachium rosenbergii]	-4.9368	3.4731e-24
Cluster-37372.36039	--	--	--	4.494	1.7009e-24
Cluster-37372.27784	--	--	--	3.3838	1.5218e-25
Cluster-37372.32574	PAA84859.1	6.1e-74	hypothetical protein BOX15_Mlig031136g1, partial [Macrostomum lignano]	2.2776	1.0063e-25
Cluster-37372.27362	--	--	--	2.0905	1.1308e-25
Cluster-41999.0	--	--	--	4.7006	4.4148e-24
Cluster-37372.29974	XP_018907478.1	5e-51	PREDICTED: cdc42 homolog [Bemisia tabaci]	2.8687	1.4479e-25
Cluster-37372.44760	XP_018012882.1	6.2e-263	PREDICTED: epithelial chloride channel protein-like [Hyalella azteca]	2.0861	1.2471e-25
Cluster-37372.41805	XP_008179148.1	3.9e-30	PREDICTED: testis-expressed sequence 10 protein isoform X2 [Acyrthosiphon pisum]	2.0568	1.2257e-25
Cluster-37372.46468	APF29561.1	5.5e-30	endo-beta-1,4-glucanase, partial [Coenobita rugosus]	-4.1349	5.9698e-25
Cluster-37372.42305	--	--	--	2.1934	1.4777e-25
Cluster-37372.32929	XP_022119129.1	2.4e-30	protein NDUFAF4 homolog [Pieris rapae]	2.1159	1.4777e-25
Cluster-37372.30860	XP_009858013.1	6e-120	PREDICTED: enoyl-CoA delta isomerase 2, mitochondrial isoform X1 [Ciona intestinalis]	2.3666	1.7818e-25
Cluster-37372.35905	--	--	--	10.229	1.6726e-15
Cluster-37372.35809	--	--	--	2.5129	1.9416e-25
Cluster-37372.33567	--	--	--	3.3329	3.3365e-25
Cluster-31025.0	--	--	--	3.2154	3.6512e-25
Cluster-37372.29178	--	--	--	3.557	6.0216e-25
Cluster-37372.35837	--	--	--	2.0782	3.3011e-25
Cluster-37372.59287	AEB00643.1	7e-194	glucose transporter 1 [Litopenaeus vannamei]	2.75	4.2647e-25
Cluster-37372.33947	XP_013779413.2	1.3e-47	zinc finger protein 2 homolog isoform X2 [Limulus polyphemus]	2.0745	3.7076e-25
Cluster-37372.35129	--	--	--	2.9926	4.0569e-25
Cluster-37372.29059	XP_022335090.1	2.8e-107	origin recognition complex subunit 4-like isoform X1 [Crassostrea virginica]	2.2302	4.0508e-25
Cluster-37372.33376	--	--	--	2.8904	4.697e-25
Cluster-37372.39272	--	--	--	2.8981	6.4926e-25
Cluster-37372.15934	--	--	--	-10.184	2.4651e-15
Cluster-37372.16054	XP_019761362.1	6.9e-27	PREDICTED: cytochrome b5-like [Dendroctonus ponderosae]	-3.6574	9.5187e-25
Cluster-37372.38689	--	--	--	-3.0175	7.7039e-25
Cluster-37372.30997	--	--	--	2.1022	5.7922e-25
Cluster-37372.21270	--	--	--	5.4218	3.0721e-22
Cluster-37372.22844	--	--	--	9.1933	2.5529e-12
Cluster-37372.43532	--	--	--	2.554	7.0967e-25
Cluster-37372.25148	--	--	--	10.212	2.7158e-15
Cluster-37372.25147	--	--	--	10.188	2.8236e-15
Cluster-37372.21501	XP_019631753.1	9.7e-85	PREDICTED: ethanolamine kinase 1-like [Branchiostoma belcheri]	2.1757	1.6344e-24
Cluster-37372.21269	--	--	--	4.85	6.3883e-23
Cluster-37372.34303	--	--	--	-3.1387	2.4877e-24
Cluster-37372.29595	XP_014091999.1	3.3e-44	PREDICTED: 40S ribosomal protein S12, mitochondrial [Bactrocera oleae]	2.9024	2.0401e-24
Cluster-37372.43649	--	--	--	2.826	2.4434e-24
Cluster-37372.26871	--	--	--	2.7707	2.2635e-24
Cluster-37372.36340	--	--	--	3.7215	5.9104e-24
Cluster-37372.42321	KZS04241.1	5.4e-42	Succinate dehydrogenase assembly factor 2, mitochondrial [Daphnia magna]	2.2031	2.6661e-24
Cluster-37372.32019	--	--	--	2.8791	3.5819e-24
Cluster-37372.37408	--	--	--	3.1392	4.3871e-24
Cluster-37372.34988	--	--	--	-2.1552	4.0531e-24
Cluster-37372.36962	--	--	--	2.3241	3.8521e-24
Cluster-37372.12178	AGU01545.1	3.4e-28	antimicrobial peptide type 2 precursor IIc [Pandalopsis japonica]	-4.2744	2.5455e-23
Cluster-37372.43616	--	--	--	3.8809	1.2159e-23
Cluster-37372.17043	XP_018015631.1	5.8e-185	PREDICTED: protein white-like isoform X1 [Hyalella azteca]	-4.9506	5.9204e-23
Cluster-37372.36745	PSN37290.1	3.1e-118	putative phosphoserine aminotransferase [Blattella germanica]	2.0422	5.2066e-24
Cluster-37372.10559	XP_018027631.1	5.7e-86	PREDICTED: uncharacterized protein LOC108682892 [Hyalella azteca]	-3.0063	7.9425e-24
Cluster-37372.30251	XP_018019839.1	4.9e-88	PREDICTED: uncharacterized protein LOC108676289 [Hyalella azteca]	-2.7744	7.1678e-24
Cluster-37372.38211	--	--	--	2.5956	7.5416e-24
Cluster-37372.55034	--	--	--	-3.2225	1.6923e-23
Cluster-37372.30063	KZC14622.1	6.7e-17	hypothetical protein WN55_07301 [Dufourea novaeangliae]	-4.5461	1.9979e-22
Cluster-37372.33258	--	--	--	2.6118	9.3088e-24
Cluster-37372.43938	--	--	--	2.4088	9.447e-24
Cluster-37372.41394	--	--	--	2.0458	9.292e-24
Cluster-37372.16056	KDR17025.1	1.3e-26	hypothetical protein L798_09035 [Zootermopsis nevadensis]	-6.4627	1.6593e-17
Cluster-37372.28795	--	--	--	2.4013	1.7301e-23
Cluster-37372.32156	--	--	--	2.2138	1.8042e-23
Cluster-37372.43973	XP_021941714.1	1.1e-32	ataxin-10 isoform X1 [Zootermopsis nevadensis]	2.0968	2.3193e-23
Cluster-37372.17333	--	--	--	2.902	3.8075e-23
Cluster-37372.31400	--	--	--	-3.717	1.0601e-22
Cluster-37372.35017	--	--	--	2.4445	3.3569e-23
Cluster-37372.26884	--	--	--	2.2178	3.5678e-23
Cluster-37372.34506	XP_018025629.1	2.8e-47	PREDICTED: neural-cadherin-like [Hyalella azteca]	-2.488	4.3115e-23
Cluster-37372.46487	XP_021925666.1	8.5e-33	RPII140-upstream gene protein [Zootermopsis nevadensis]	2.1814	3.7272e-23
Cluster-37372.36755	--	--	--	4.1166	2.5835e-22
Cluster-37372.36704	XP_022201938.1	1e-09	uncharacterized protein LOC111058689 [Nilaparvata lugens]	-4.7826	1.1913e-21
Cluster-37372.38989	--	--	--	2.4981	4.2938e-23
Cluster-37372.29563	CCQ18551.1	0	prophenoloxidase [Macrobrachium rosenbergii]	-2.0982	4.4112e-23
Cluster-37372.13871	--	--	--	5.2854	2.0377e-20
Cluster-37372.54112	--	--	--	-2.6009	5.3655e-23
Cluster-37372.37405	--	--	--	3.3765	1.3054e-22
Cluster-37372.45436	XP_018025415.1	1.8e-42	PREDICTED: uncharacterized protein LOC108680992 [Hyalella azteca]	2.8762	1.1062e-22
Cluster-37372.34759	--	--	--	4.3329	7.4636e-22
Cluster-33742.1	--	--	--	9.8728	2.1912e-14
Cluster-37372.9321	XP_018020423.1	1e-66	PREDICTED: uncharacterized protein LOC108676797 [Hyalella azteca]	-3.4018	2.4658e-22
Cluster-37372.30225	--	--	--	2.1284	1.1112e-22
Cluster-37372.15238	--	--	--	-3.1694	1.1462e-22
Cluster-37372.28630	--	--	--	2.1875	1.0993e-22
Cluster-37372.43035	--	--	--	3.0462	1.1732e-22
Cluster-37372.29581	XP_018022016.1	5.3e-71	PREDICTED: leucine-rich repeat neuronal protein 4-like [Hyalella azteca]	-3.3484	3.0052e-22
Cluster-37372.57276	AAB39267.1	3.1e-258	Shaw potassium channel [Panulirus interruptus]	2.8373	1.639e-22
Cluster-37372.17985	--	--	--	4.7194	1.0833e-21
Cluster-37372.31912	--	--	--	2.1955	1.3271e-22
Cluster-37372.12768	--	--	--	-2.9997	2.1041e-22
Cluster-37372.27357	XP_021942291.1	5.9e-79	zinc finger protein 672-like isoform X1 [Zootermopsis nevadensis]	2.0407	1.6958e-22
Cluster-33171.6	--	--	--	3.924	4.2774e-22
Cluster-37372.43365	--	--	--	2.7433	1.8617e-22
Cluster-37372.33117	--	--	--	4.12	3.2817e-22
Cluster-37372.1210	XP_018016017.1	2.4e-23	PREDICTED: alpha carbonic anhydrase 8-like [Hyalella azteca]	2.6177	2.5935e-22
Cluster-37372.15835	--	--	--	-9.8855	3.0516e-14
Cluster-37372.31970	--	--	--	2.4513	2.461e-22
Cluster-37372.22423	--	--	--	5.6924	9.5619e-19
Cluster-37372.25678	XP_023333559.1	7.3e-51	SET and MYND domain-containing protein 4-like [Eurytemora affinis]	-2.195	2.6172e-22
Cluster-37372.31380	--	--	--	10.119	2.8637e-14
Cluster-37372.16055	--	--	--	-3.7608	8.4881e-22
Cluster-37372.42170	--	--	--	9.8195	3.5755e-14
Cluster-37372.18245	--	--	--	2.411	4.0754e-22
Cluster-37372.34504	XP_018025629.1	1.2e-72	PREDICTED: neural-cadherin-like [Hyalella azteca]	-2.1163	4.5748e-22
Cluster-30194.0	--	--	--	-4.5344	6.9093e-21
Cluster-30724.0	--	--	--	3.2075	7.0891e-22
Cluster-37372.19554	--	--	--	4.5008	3.2034e-21
Cluster-37372.10342	XP_018013500.1	1.1e-28	PREDICTED: carbohydrate sulfotransferase 11-like [Hyalella azteca]	-3.3589	1.5006e-21
Cluster-37372.36732	--	--	--	2.2334	7.8128e-22
Cluster-37372.43863	XP_011675652.1	4.5e-57	PREDICTED: zinc finger protein 883 isoform X1 [Strongylocentrotus purpuratus]	2.2388	7.7633e-22
Cluster-37372.41893	--	--	--	3.5193	2.0616e-21
Cluster-37372.28796	--	--	--	2.2578	8.5294e-22
Cluster-37372.53473	--	--	--	-4.4023	1.3758e-20
Cluster-37372.40952	XP_018016070.1	9.3e-13	PREDICTED: formin-like protein 3 isoform X1 [Hyalella azteca]	9.8304	5.4092e-14
Cluster-37372.41099	--	--	--	4.5616	8.6036e-21
Cluster-37372.33802	XP_001630860.1	3.9e-11	predicted protein [Nematostella vectensis]	2.0844	1.0092e-21
Cluster-37372.15757	--	--	--	-9.2839	1.3711e-11
Cluster-37372.45550	XP_022184507.1	6.6e-07	uncharacterized protein LOC111043769 [Nilaparvata lugens]	2.2215	1.1913e-21
Cluster-28783.0	--	--	--	-5.1745	3.2204e-19
Cluster-37372.54543	XP_018018362.1	6.4e-78	PREDICTED: WSC domain-containing protein 1-like [Hyalella azteca]	-2.0662	1.3105e-21
Cluster-37372.52640	XP_018013155.1	1.2e-202	PREDICTED: protein tiptop-like [Hyalella azteca]	-3.6973	3.1566e-21
Cluster-37372.26873	--	--	--	3.4488	3.0588e-21
Cluster-37372.24234	--	--	--	3.1012	1.592e-21
Cluster-37372.32457	--	--	--	-2.5006	2.1175e-21
Cluster-37372.21877	--	--	--	-2.7563	3.0507e-21
Cluster-37372.48152	--	--	--	-2.5671	2.8835e-21
Cluster-37372.53326	XP_018016047.1	4.3e-147	PREDICTED: L-threonine 3-dehydrogenase, mitochondrial-like [Hyalella azteca]	-3.0277	5.3087e-21
Cluster-37372.38946	XP_019639324.1	6.2e-50	PREDICTED: U11..U12 small nuclear ribonucleoprotein 35 kDa protein-like [Branchiostoma belcheri]	2.5811	3.8418e-21
Cluster-16320.0	--	--	--	-8.5355	7.3902e-11
Cluster-37372.48614	--	--	--	-9.8041	1.0623e-13
Cluster-37372.36734	--	--	--	7.709	5.4103e-20
Cluster-37372.24783	--	--	--	5.8833	2.8578e-17
Cluster-37372.29412	--	--	--	4.6603	1.6547e-19
Cluster-37372.63601	XP_018024495.1	6.2e-25	PREDICTED: TRPM8 channel-associated factor 2-like [Hyalella azteca]	-5.2434	4.9666e-18
Cluster-37372.45766	XP_017008549.1	1.8e-37	PREDICTED: histone H4-like, partial [Drosophila takahashii]	3.0539	7.8377e-21
Cluster-37372.11273	XP_006814702.1	0	PREDICTED: LOW QUALITY PROTEIN: cytoplasmic dynein 2 heavy chain 1-like [Saccoglossus kowalevskii]	-2.1619	7.5988e-21
Cluster-37372.38721	AAL04113.2	1.1e-39	protease [Homarus americanus]	2.491	7.7542e-21
Cluster-37372.27208	--	--	--	5.0932	1.3972e-18
Cluster-37372.17121	--	--	--	8.7101	6.472e-11
Cluster-37372.49255	XP_018012926.1	1.3e-47	PREDICTED: centrosomal protein of 41 kDa-like [Hyalella azteca]	2.2218	9.0078e-21
Cluster-37372.16852	--	--	--	-2.5737	1.1439e-20
Cluster-37372.33246	--	--	--	2.1108	1.0305e-20
Cluster-37372.29831	--	--	--	3.2949	1.4186e-20
Cluster-37372.18891	--	--	--	4.8054	1.1795e-19
Cluster-37372.44270	--	--	--	2.0551	1.3503e-20
Cluster-37372.40099	XP_022094858.1	9.5e-10	lanC-like protein 3 [Acanthaster planci]	-4.4156	3.1422e-19
Cluster-37372.50150	--	--	--	2.6464	2.0428e-20
Cluster-37372.48456	XP_022097673.1	0	fibrocystin-L-like isoform X1 [Acanthaster planci]	2.2546	1.8877e-20
Cluster-37372.21702	--	--	--	2.1306	1.8887e-20
Cluster-37372.18490	--	--	--	3.7164	6.2622e-20
Cluster-37372.13710	EFX73857.1	3.8e-08	hypothetical protein DAPPUDRAFT_252527 [Daphnia pulex]	-3.4019	4.0669e-20
Cluster-37372.1537	XP_018007999.1	3.9e-160	PREDICTED: cyclin-dependent kinase 9-like [Hyalella azteca]	2.1933	3.3577e-20
Cluster-37372.25374	XP_022180642.1	9.5e-15	uncharacterized protein LOC111040883 [Myzus persicae]	-2.2971	3.9152e-20
Cluster-37372.14894	--	--	--	3.4869	8.2227e-20
Cluster-37372.42007	--	--	--	8.6422	1.1131e-10
Cluster-37372.43499	--	--	--	3.1717	7.5198e-20
Cluster-37372.28276	XP_021937582.1	7.2e-108	G-protein coupled receptor moody-like isoform X2 [Zootermopsis nevadensis]	-2.2175	4.8013e-20
Cluster-37372.43732	ELU08313.1	6e-20	hypothetical protein CAPTEDRAFT_221991 [Capitella teleta]	2.1134	4.8703e-20
Cluster-37372.33131	--	--	--	2.3416	4.6983e-20
Cluster-37372.43252	--	--	--	-2.532	6.0229e-20
Cluster-37372.29292	--	--	--	-3.3434	6.9308e-20
Cluster-37372.45606	--	--	--	3.8322	2.3114e-19
Cluster-37372.31261	--	--	--	-2.2081	6.6483e-20
Cluster-37372.39624	--	--	--	2.915	9.6461e-20
Cluster-37372.47709	--	--	--	3.8515	1.8706e-19
Cluster-37372.10724	--	--	--	-3.6462	2.139e-19
Cluster-37372.31072	--	--	--	2.4778	9.901e-20
Cluster-37372.35150	--	--	--	2.1438	9.5971e-20
Cluster-37372.31450	--	--	--	2.1669	1.0399e-19
Cluster-37372.28112	--	--	--	-2.6647	1.2782e-19
Cluster-37372.45056	XP_018025685.1	2.3e-107	PREDICTED: uncharacterized protein LOC108681191 [Hyalella azteca]	2.2661	1.3225e-19
Cluster-37372.29931	--	--	--	3.4857	2.9648e-19
Cluster-35400.0	XP_022081802.1	5.9e-54	tubulin alpha-1A chain-like isoform X2 [Acanthaster planci]	-2.5811	1.5256e-19
Cluster-37372.41244	--	--	--	4.2931	1.408e-18
Cluster-37372.23470	XP_021929333.1	2.3e-115	probable palmitoyltransferase ZDHHC16 isoform X2 [Zootermopsis nevadensis]	2.098	1.4995e-19
Cluster-37372.32820	--	--	--	4.284	1.4934e-18
Cluster-37372.14457	XP_019643560.1	4.6e-80	PREDICTED: uncharacterized protein LOC109484654 [Branchiostoma belcheri]	-4.4104	3.2508e-18
Cluster-37372.38258	--	--	--	-2.7098	2.2146e-19
Cluster-37372.15626	--	--	--	-3.7385	6.1364e-19
Cluster-37372.12320	XP_019640293.1	2.5e-73	PREDICTED: diaminopimelate decarboxylase 1, chloroplastic-like [Branchiostoma belcheri]	-2.3341	2.8364e-19
Cluster-37372.34635	PAA78526.1	4.4e-06	hypothetical protein BOX15_Mlig027212g1, partial [Macrostomum lignano]	3.1361	3.2465e-19
Cluster-37372.27255	--	--	--	3.8342	5.9509e-19
Cluster-37372.24066	--	--	--	2.416	3.6529e-19
Cluster-37372.13373	--	--	--	-3.1982	6.7951e-19
Cluster-37372.51781	XP_008485557.1	1.5e-07	PREDICTED: intraflagellar transport protein 57 homolog, partial [Diaphorina citri]	-6.6634	8.7589e-18
Cluster-37372.40157	--	--	--	2.5475	4.4047e-19
Cluster-37372.45782	--	--	--	2.371	4.8435e-19
Cluster-37372.29879	--	--	--	-4.3221	7.6895e-18
Cluster-37372.30226	--	--	--	5.7981	2.8166e-15
Cluster-37372.8731	PIK58358.1	7.9e-17	hypothetical protein BSL78_04746 [Apostichopus japonicus]	2.6601	6.0675e-19
Cluster-37372.33191	ELU18264.1	2.7e-36	hypothetical protein CAPTEDRAFT_90529 [Capitella teleta]	2.6503	6.2901e-19
Cluster-37372.16809	--	--	--	-2.1664	5.6976e-19
Cluster-37372.32766	--	--	--	2.2128	6.1079e-19
Cluster-30376.0	--	--	--	9.4176	9.8636e-13
Cluster-37372.23383	--	--	--	5.5562	3.8715e-17
Cluster-37372.29607	XP_022908168.1	5.7e-99	uncharacterized protein LOC111419574 [Onthophagus taurus]	-2.3508	8.1527e-19
Cluster-37372.34407	XP_021935223.1	6.5e-45	zinc finger protein 385C-like [Zootermopsis nevadensis]	2.0407	8.3054e-19
Cluster-37372.14374	ODM92441.1	2.6e-71	Calcyphosin-like protein [Orchesella cincta]	-2.9249	1.2145e-18
Cluster-37372.14034	--	--	--	-2.2044	1.7208e-18
Cluster-37372.21841	--	--	--	2.1137	1.7208e-18
Cluster-37372.14391	--	--	--	-9.2978	1.6135e-12
Cluster-37372.34417	--	--	--	4.6416	2.0534e-18
Cluster-37471.0	--	--	--	5.5046	2.4042e-15
Cluster-37372.50931	--	--	--	2.8061	2.5131e-18
Cluster-37372.47775	--	--	--	-2.7632	2.9361e-18
Cluster-37372.44789	--	--	--	2.3761	2.2004e-18
Cluster-37372.19786	--	--	--	3.0314	3.4475e-18
Cluster-37372.16845	--	--	--	-2.405	2.8683e-18
Cluster-37372.24994	--	--	--	2.6535	3.009e-18
Cluster-37372.24074	XP_020913846.1	1.7e-59	ras-related protein Rab-24-like [Exaiptasia pallida]	2.2731	2.9361e-18
Cluster-37372.18201	AHA80844.2	2.2e-184	myostatin [Macrobrachium nipponense]	-3.4886	5.3523e-18
Cluster-29408.0	XP_005091180.1	3.9e-20	PREDICTED: uncharacterized protein LOC101848798 [Aplysia californica]	-3.1732	6.5028e-18
Cluster-37372.45861	XP_023939152.1	8.6e-275	neural-cadherin-like isoform X3 [Bicyclus anynana]	-3.0344	4.4462e-18
Cluster-37372.12076	--	--	--	-2.3249	3.6995e-18
Cluster-37372.28915	--	--	--	3.7539	6.1013e-18
Cluster-37372.29414	--	--	--	4.3098	3.7501e-17
Cluster-37372.27716	--	--	--	5.628	1.4869e-15
Cluster-37372.38853	--	--	--	2.6508	4.5628e-18
Cluster-37372.38255	--	--	--	3.2385	7.3292e-18
Cluster-37372.52865	--	--	--	-3.8193	2.2539e-17
Cluster-37372.22957	--	--	--	2.8471	6.7875e-18
Cluster-37372.54187	--	--	--	-8.5241	5.2289e-10
Cluster-37372.26529	--	--	--	2.9033	6.9677e-18
Cluster-37372.13590	--	--	--	-2.5429	6.5031e-18
Cluster-37372.52369	--	--	--	-3.6311	1.1069e-17
Cluster-37372.53760	XP_023930125.1	2.3e-190	uncharacterized protein LOC106167815 [Lingula anatina]	2.125	6.9762e-18
Cluster-37372.57984	XP_018026663.1	4.6e-88	PREDICTED: organic cation transporter protein-like [Hyalella azteca]	-2.3072	7.5949e-18
Cluster-37372.49634	--	--	--	2.3133	7.6181e-18
Cluster-37372.52890	--	--	--	-2.2203	8.4224e-18
Cluster-37372.12325	--	--	--	-2.3697	9.1848e-18
Cluster-37372.17696	EEN69646.1	2.4e-08	hypothetical protein BRAFLDRAFT_226947, partial [Branchiostoma floridae]	2.8747	1.1042e-17
Cluster-37372.16848	--	--	--	-2.1061	9.5599e-18
Cluster-37372.16002	--	--	--	-9.1297	3.6318e-12
Cluster-37372.36346	--	--	--	3.3623	1.4508e-17
Cluster-37372.13671	XP_011438382.1	7.3e-54	PREDICTED: DNA repair protein RAD51 homolog 3-like [Crassostrea gigas]	2.0555	1.2125e-17
Cluster-37372.55976	--	--	--	3.1319	1.5005e-17
Cluster-37372.55533	XP_022317272.1	2.2e-128	radical S-adenosyl methionine domain-containing protein 2-like isoform X1 [Crassostrea virginica]	-4.6818	5.0366e-17
Cluster-37372.33667	--	--	--	2.3637	1.3173e-17
Cluster-37372.24198	--	--	--	3.6603	2.2304e-17
Cluster-37372.13527	--	--	--	-4.5802	2.2899e-16
Cluster-37372.37286	--	--	--	2.8311	1.4793e-17
Cluster-37372.45985	XP_013187203.1	5.1e-06	PREDICTED: serine-rich adhesin for platelets-like [Amyelois transitella]	2.7352	1.6334e-17
Cluster-32382.0	--	--	--	3.4339	3.8715e-17
Cluster-37372.7682	ACZ53951.1	1.2e-161	chitinase 4, partial [Scylla serrata]	-3.608	4.5437e-17
Cluster-37372.37738	--	--	--	3.2689	2.7546e-17
Cluster-37372.32541	--	--	--	2.7927	3.0329e-17
Cluster-37372.12961	--	--	--	-2.3788	2.9779e-17
Cluster-41076.0	XP_018019721.1	2.7e-57	PREDICTED: G-protein coupled receptor Mth2-like [Hyalella azteca]	3.6687	6.7028e-17
Cluster-37372.20386	PNF14115.1	2.7e-65	hypothetical protein B7P43_G01052 [Cryptotermes secundus]	2.0753	2.9981e-17
Cluster-37372.19321	--	--	--	5.4177	1.8672e-14
Cluster-37372.36559	--	--	--	2.4906	3.5065e-17
Cluster-37372.32504	--	--	--	6.698	6.622e-17
Cluster-37372.41637	--	--	--	2.181	4.4265e-17
Cluster-37372.21283	--	--	--	2.431	5.0218e-17
Cluster-37372.22728	--	--	--	2.701	6.3606e-17
Cluster-37372.44278	--	--	--	2.7842	6.7472e-17
Cluster-37372.38519	--	--	--	3.3434	8.3027e-17
Cluster-37372.53933	XP_014673262.1	4.7e-32	PREDICTED: uncharacterized protein LOC106813597 [Priapulus caudatus]	2.635	6.2555e-17
Cluster-37372.33563	--	--	--	9.0954	8.1468e-12
Cluster-37372.30441	--	--	--	3.3619	1.1248e-16
Cluster-37372.41700	XP_021925517.1	2.8e-229	probable leucine--tRNA ligase, mitochondrial isoform X1 [Zootermopsis nevadensis]	2.1866	6.3868e-17
Cluster-37372.31576	XP_023245917.1	6.3e-22	gastrula zinc finger protein XlCGF57.1-like [Copidosoma floridanum]	2.6944	6.9392e-17
Cluster-37372.27816	--	--	--	2.2046	6.8408e-17
Cluster-37372.24329	--	--	--	9.2487	8.7713e-12
Cluster-37372.24850	--	--	--	2.8059	9.8481e-17
Cluster-37372.53558	--	--	--	-2.6014	9.9882e-17
Cluster-37372.17645	CRG98123.1	1.2e-13	protein transport protein Sec24B, putative [Plasmodium gallinaceum]	3.1884	1.3658e-16
Cluster-37372.44348	--	--	--	2.8968	1.0965e-16
Cluster-37372.28023	--	--	--	2.2651	9.5758e-17
Cluster-37372.52266	--	--	--	-9.2775	9.9058e-12
Cluster-37372.33324	--	--	--	2.8361	1.1724e-16
Cluster-37372.52357	--	--	--	-4.4881	1.0302e-16
Cluster-37372.12907	EFX80908.1	2.9e-13	hypothetical protein DAPPUDRAFT_318107 [Daphnia pulex]	-3.924	4.3931e-16
Cluster-37372.46274	XP_022094842.1	9.6e-58	gastrula zinc finger protein XlCGF26.1-like isoform X1 [Acanthaster planci]	2.043	1.132e-16
Cluster-37372.47260	--	--	--	-2.0378	1.1858e-16
Cluster-37372.54172	--	--	--	-3.0702	2.3098e-16
Cluster-37372.13708	KZS19237.1	1.1e-15	Uncharacterized protein APZ42_014385 [Daphnia magna]	-4.0043	4.7169e-16
Cluster-37372.2137	--	--	--	3.3265	2.1748e-16
Cluster-37372.16970	--	--	--	3.389	2.5084e-16
Cluster-37372.6915	--	--	--	-3.0095	2.2002e-16
Cluster-37372.12133	--	--	--	3.6746	4.4825e-16
Cluster-37372.46665	--	--	--	2.6092	1.8032e-16
Cluster-37372.20641	KFM63422.1	4.1e-37	putative inorganic phosphate cotransporter, partial [Stegodyphus mimosarum]	2.8293	1.9174e-16
Cluster-43198.0	XP_018027220.1	3.7e-120	PREDICTED: cyclin-dependent kinase 20-like [Hyalella azteca]	2.9557	2.1044e-16
Cluster-37372.36555	--	--	--	2.6806	1.8751e-16
Cluster-37372.39046	--	--	--	2.2731	1.6931e-16
Cluster-37372.33265	XP_018025547.1	1.2e-249	PREDICTED: uncharacterized protein LOC108681078 [Hyalella azteca]	-2.725	2.3394e-16
Cluster-37372.17518	XP_022096390.1	1.1e-13	F-actin-methionine sulfoxide oxidase MICAL3-like isoform X4 [Acanthaster planci]	-2.1853	1.7863e-16
Cluster-37372.21451	--	--	--	3.5025	3.6115e-16
Cluster-37372.33905	XP_013781357.1	7.4e-16	uncharacterized protein LOC106465669 [Limulus polyphemus]	2.159	1.8906e-16
Cluster-37372.34526	--	--	--	2.186	1.8869e-16
Cluster-28431.0	--	--	--	-3.7983	8.1254e-16
Cluster-27857.0	--	--	--	-4.1704	1.4485e-15
Cluster-37372.22907	--	--	--	3.3764	3.6011e-16
Cluster-5731.1	--	--	--	-2.9319	3.1838e-16
Cluster-37372.16849	--	--	--	-3.417	5.8579e-16
Cluster-37372.28145	--	--	--	-2.6876	3.0251e-16
Cluster-37372.38918	--	--	--	-3.5868	6.0434e-16
Cluster-37372.8613	XP_018009835.1	8.4e-10	PREDICTED: mucin-19-like isoform X2 [Hyalella azteca]	-2.1829	2.5578e-16
Cluster-37372.47360	--	--	--	-3.3931	4.4361e-16
Cluster-37372.41113	XP_018011834.1	2.9e-15	PREDICTED: uncharacterized MFS-type transporter YhjX-like [Hyalella azteca]	2.4392	2.7529e-16
Cluster-37372.25775	--	--	--	3.5097	4.7689e-16
Cluster-37372.42968	--	--	--	2.6972	3.0659e-16
Cluster-37372.25010	--	--	--	2.9837	3.8456e-16
Cluster-37372.23027	--	--	--	2.1616	2.9461e-16
Cluster-37372.33916	--	--	--	2.4873	3.1404e-16
Cluster-37372.47274	--	--	--	2.2429	3.2738e-16
Cluster-37372.36767	--	--	--	-2.1984	3.3712e-16
Cluster-28517.1	--	--	--	3.3901	5.9386e-16
Cluster-37372.52641	--	--	--	-3.6062	9.6107e-16
Cluster-24373.0	--	--	--	-6.0013	6.8257e-12
Cluster-37372.52273	--	--	--	-2.2807	3.6122e-16
Cluster-37372.19121	--	--	--	3.2531	5.169e-16
Cluster-37372.20352	--	--	--	-2.0738	3.7397e-16
Cluster-37372.30471	--	--	--	2.4148	3.9018e-16
Cluster-36667.0	AHL28108.1	2.2e-285	chitinase 3C [Macrobrachium nipponense]	-7.9933	6.8825e-10
Cluster-37372.12234	XP_023945435.1	1.5e-45	RNA exonuclease 1 homolog [Bicyclus anynana]	-3.3089	5.3617e-16
Cluster-37372.52939	XP_021932657.1	1e-54	G-protein coupled receptor Mth2-like [Zootermopsis nevadensis]	-2.5524	5.8258e-16
Cluster-37372.37511	--	--	--	2.9532	5.4497e-16
Cluster-37372.25164	--	--	--	2.0503	5.5758e-16
Cluster-37764.0	--	--	--	3.3874	8.8137e-16
Cluster-37372.24199	--	--	--	3.2964	6.9599e-16
Cluster-37372.56333	XP_018015467.1	3.8e-06	PREDICTED: uncharacterized protein LOC108672335, partial [Hyalella azteca]	2.4607	6.0278e-16
Cluster-37372.22178	EFX72791.1	3.4e-48	hypothetical protein DAPPUDRAFT_308081 [Daphnia pulex]	2.1802	6.1609e-16
Cluster-37372.25230	--	--	--	3.1399	9.7181e-16
Cluster-37372.51169	XP_021184211.1	2.9e-103	uncharacterized protein LOC110372028 [Helicoverpa armigera]	2.7893	7.7796e-16
Cluster-37372.25981	--	--	--	6.4444	1.0946e-10
Cluster-37372.39523	--	--	--	2.2761	7.0636e-16
Cluster-37372.46236	XP_017471475.1	3.2e-29	PREDICTED: putative nuclease HARBI1 [Rhagoletis zephyria]	3.0073	1.0581e-15
Cluster-37372.15622	XP_021379630.1	4.1e-32	uncharacterized protein LOC110467064 [Mizuhopecten yessoensis]	-3.0508	1.3114e-15
Cluster-37372.58385	XP_018020284.1	1.9e-38	PREDICTED: galactoside 2-alpha-L-fucosyltransferase 2-like [Hyalella azteca]	2.9435	1.1284e-15
Cluster-37372.38118	--	--	--	4.4573	8.8165e-16
Cluster-37372.20276	--	--	--	-2.2548	8.9169e-16
Cluster-37372.52889	--	--	--	-2.0584	9.0014e-16
Cluster-37372.52359	--	--	--	3.3808	2.1465e-15
Cluster-37372.44397	--	--	--	3.2296	1.8857e-15
Cluster-37372.35754	--	--	--	2.1072	1.1249e-15
Cluster-37372.13147	--	--	--	-2.7591	1.6726e-15
Cluster-40790.2	KFD49284.1	3.8e-06	hypothetical protein M513_09836 [Trichuris suis]	6.1783	2.3286e-15
Cluster-33316.0	--	--	--	3.3587	2.3241e-15
Cluster-37372.37930	--	--	--	5.063	5.596e-14
Cluster-37372.13915	--	--	--	2.0694	1.508e-15
Cluster-29647.0	XP_018023090.1	2.6e-57	PREDICTED: uncharacterized protein LOC108679078 [Hyalella azteca]	3.5549	3.8479e-15
Cluster-37372.46046	XP_018021179.1	5.9e-82	PREDICTED: protein abrupt-like [Hyalella azteca]	2.2913	1.6095e-15
Cluster-37372.39980	--	--	--	2.083	1.6099e-15
Cluster-37372.42593	--	--	--	8.8778	4.3221e-11
Cluster-37372.19063	XP_018026146.1	4.6e-29	PREDICTED: uncharacterized protein LOC108681607 [Hyalella azteca]	-2.5687	2.2606e-15
Cluster-37372.49441	--	--	--	2.3634	1.9745e-15
Cluster-37372.24705	XP_013778413.1	4e-11	serine..arginine-rich splicing factor 2-like [Limulus polyphemus]	2.5164	2.2523e-15
Cluster-37372.30717	--	--	--	2.4425	2.1532e-15
Cluster-37372.10064	XP_018023636.1	2.4e-49	PREDICTED: lisH domain-containing protein ARMC9-like [Hyalella azteca]	-3.2801	4.4769e-15
Cluster-37372.47540	--	--	--	2.3539	2.2256e-15
Cluster-37372.41361	--	--	--	2.5544	2.5137e-15
Cluster-37372.47045	--	--	--	2.3382	2.2079e-15
Cluster-37372.13707	--	--	--	-3.7428	4.4298e-15
Cluster-37372.38980	--	--	--	-2.723	2.4919e-15
Cluster-37372.56211	--	--	--	-6.3028	2.6188e-10
Cluster-37372.29453	XP_013772435.1	3.1e-124	probable tRNA N6-adenosine threonylcarbamoyltransferase, mitochondrial [Limulus polyphemus]	2.0726	2.4375e-15
Cluster-37372.19880	XP_013089716.1	3.7e-29	PREDICTED: putative uncharacterized protein DDB_G0282133 isoform X1 [Biomphalaria glabrata]	-3.1433	4.0138e-15
Cluster-37372.39027	AHA93923.1	8.1e-85	Ras [Fenneropenaeus chinensis]	2.3437	2.5113e-15
Cluster-37372.38653	--	--	--	2.6571	3.0019e-15
Cluster-37372.40622	--	--	--	-2.0955	2.6844e-15
Cluster-37372.22685	XP_018024941.1	1.7e-218	PREDICTED: endothelin-converting enzyme 1-like [Hyalella azteca]	2.0556	2.9641e-15
Cluster-29809.0	XP_018901008.1	1.5e-15	PREDICTED: D..2.. dopamine receptor isoform X1 [Bemisia tabaci]	-3.5429	6.1958e-15
Cluster-37372.52160	--	--	--	-2.4782	3.7013e-15
Cluster-37372.40008	XP_008184842.2	4.5e-101	PREDICTED: uncharacterized protein LOC103309912 [Acyrthosiphon pisum]	-3.7782	9.2915e-15
Cluster-37372.36037	--	--	--	3.7764	1.3979e-14
Cluster-37372.40012	--	--	--	2.4884	4.7465e-15
Cluster-37372.35126	--	--	--	2.0563	4.141e-15
Cluster-37372.23220	--	--	--	6.4372	2.6496e-10
Cluster-37372.39384	ANH79228.1	0	VLIG2 [Macrobrachium rosenbergii]	-2.1816	4.2714e-15
Cluster-37372.45064	XP_001630697.1	1.2e-27	predicted protein [Nematostella vectensis]	2.3482	5.0695e-15
Cluster-37372.54090	--	--	--	-2.3027	4.9817e-15
Cluster-37372.36110	--	--	--	2.6946	5.4295e-15
Cluster-37372.58078	--	--	--	2.0656	5.004e-15
Cluster-37918.0	--	--	--	2.6205	6.4312e-15
Cluster-37372.23520	--	--	--	2.5708	6.2321e-15
Cluster-37372.44592	--	--	--	-2.3203	5.6402e-15
[truncated: 2,520 more rows]
